# Supplementary material for: The default network dominates neural responses to evolving movie stories
Source: Nat Commun. 2023 Jul 14;14:4197. doi: 10.1038/s41467-023-39862-y (PMC10349102; doi:10.1038/s41467-023-39862-y)
Supplement: Supplementary file 4 — Source Data [file 41467_2023_39862_MOESM4_ESM.zip]

Archive with 23 entries (22 files):
- source_data/
- __MACOSX/._source_data
- source_data/sup15&16.csv
- source_data/sup11.npy
- source_data/sup10.npy
- source_data/sup13.npy
- source_data/fig5b.csv
- source_data/sup15.csv
- source_data/sup8&14.csv
- source_data/fig2a.npy
- source_data/fig3&sup3&4&5.npy
- source_data/fig2b.npy
- source_data/fig5a&suptable1.csv
- source_data/fig7.npy
- source_data/fig6.npy
- source_data/sup2.npy
- source_data/fig1.npy
- source_data/sup6.npy
- source_data/sup1&12.csv
- __MACOSX/source_data/._sup1&12.csv
- source_data/fig3.npy
- source_data/fig4.csv
- source_data/sup7.csv
