# Supplementary material for: The default network dominates neural responses to evolving movie stories
Source: Nat Commun. 2023 Jul 14;14:4197. doi: 10.1038/s41467-023-39862-y (PMC10349102; doi:10.1038/s41467-023-39862-y)
Supplement: Supplementary file 4 — Source Data [file 41467_2023_39862_MOESM4_ESM.zip › source_data/sup15&16.csv]

	sub	limbic	state	left_cortical	right_cortical	left_limbic	right_limbic
0	01	amyg	0	0.6047276162217909	1.023641275673421	[0.41201638 0.17221927 0.44678369 0.23204456 0.11358078 0.67099851 0.61956146 0.61636121 0.89046843]	[0.68324856 0.83263757 0.22726079 0.72243297 0.60940243 0.32473397 0.46532195 0.99437624 0.33389684]
1	01	amyg	1	0.8117797076449816	0.7488246971165347	[0.11381377 0.10047724 0.58717915 0.88286778 0.86886943 0.38622845 0.26646513 0.22556751 0.26621731]	[0.2400335 0.44151666 0.46041297 0.40780555 0.24586771 0.85524981 0.83260889 0.95256581 0.85585656]
2	01	amyg	2	0.8949817425076307	0.8000733016125895	[0.21062175 0.27363034 1.06219467 0.8221567 0.9081621 1.02572252 0.84401409 0.2743326 0.44504799]	[0.18357539 0.09318477 0.4873795 0.61524345 0.6083146 0.29791435 0.18603965 0.21553319 0.12530564]
3	01	amyg	3	0.9396317553661084	0.7783958113714692	[0.37963005 0.25529028 0.81324929 0.2271708 0.35069222 0.95438432 0.83322448 0.56297115 0.8238464 ]	[0.08543104 0.27747836 0.16460408 0.84079677 0.73657023 0.23139715 0.31366644 0.7484956 0.5300278 ]
4	02	amyg	0	0.7204073529291078	0.8195856097920285	[0.91326567 0.72531479 0.12893879 0.00785755 0.13367175 0.01977376 0.13087958 0.04755187 0.90519409]	[0.19440094 0.77870896 0.14640732 0.36638313 0.19351475 0.70261518 0.620766 1.34641921 0.48681386]
5	02	amyg	1	0.702263287597185	1.1011759968661978	[0.71593888 0.69610199 0.33117172 0.24082055 0.19380776 0.3587452 0.25132773 0.27213845 0.73600218]	[1.11297816 0.96769734 0.44010873 0.35857218 0.24610192 0.37809003 0.21486583 0.18788656 1.09891071]
6	02	amyg	2	0.6100402174277724	0.9864878653440615	[0.21072547 0.05377915 0.23409981 0.21895849 0.33038725 0.45894222 0.4985351 0.4213601 0.14096414]	[1.42656531 1.01594321 0.29268109 0.23350072 0.00553042 0.01067442 0.20381443 0.19722174 1.34023293]
7	02	amyg	3	0.7030948366209355	0.9702934751134148	[0.80812496 0.69865359 0.36206785 0.3302698 0.24961153 0.31224801 0.19843368 0.11989551 0.78895279]	[0.80947508 0.22888297 0.53028549 1.00792286 0.79008759 0.03680366 0.0135756 0.9354905 0.52628405]
8	03	amyg	0	0.8092197932049943	0.9570836913293455	[0.7106265 0.30386693 0.0097346 0.18159649 0.28304136 0.18320183 0.28371425 0.32769446 0.47464212]	[0.55405888 0.16184563 1.24492295 1.30751745 1.03217427 0.3749464 0.06806172 0.19886663 0.00192836]
9	03	amyg	1	0.880364448073242	0.7274887905182503	[0.77125354 0.19260847 0.89807944 0.84141014 0.55279647 0.06964201 0.22918053 0.25059425 0.18729427]	[0.95117493 0.16698916 0.80023847 0.67310554 0.17422181 0.56537315 1.00827779 0.00410053 0.00146142]
10	03	amyg	2	0.5333840666828501	1.088161762373325	[0.31246522 0.25978749 0.74428122 0.95564178 0.84493917 0.29406263 0.17498429 0.24079447 0.49323002]	[0.01352208 0.48846533 0.50191557 0.59724527 0.75721966 0.8616439 0.93342335 0.37651619 0.24318495]
11	03	amyg	3	0.5233482734926436	1.0847166757500761	[0.56721122 0.32887672 0.48847237 0.72550579 0.70230119 0.28444812 0.2556033 0.3277492 0.56953197]	[0.28151452 0.43877463 0.83251561 0.90258858 0.89797058 0.72952403 0.65090966 0.37696744 0.22365872]
12	04	amyg	0	0.681401003141912	0.7131561176776912	[0.36125691 0.08808165 0.1278277 0.21234504 0.41318416 0.46635273 0.52642807 0.85246553 0.16863261]	[0.80774243 0.34718326 0.42857748 0.32877851 0.07962649 0.34607983 0.54843944 1.66263763 0.3518779 ]
13	04	amyg	1	0.783927890046582	0.8437828148572578	[0.26328881 0.37552726 0.82728562 0.88029305 0.89145638 0.76519075 0.67333662 0.09836196 0.15166802]	[0.12518041 0.06992847 0.80435984 0.88170019 0.61132857 0.17452155 0.02089114 0.50201125 0.60206802]
14	04	amyg	2	0.9312380134337812	0.7911078751106242	[0.38045388 0.32259966 0.7450118 0.76569395 0.6442891 0.44567105 0.31370779 0.51834136 0.05438428]	[0.87582427 0.53812798 0.33250702 0.20732503 0.07382203 0.1702975 0.31342063 1.5110211 0.00342687]
15	04	amyg	3	0.744025852140013	0.8023445155155134	[0.46472038 0.46841631 0.91511348 0.94083002 0.85827484 0.67848725 0.54145181 0.50113816 0.08445902]	[0.30671902 0.28339674 0.61777134 0.75387945 0.67145845 0.33627485 0.23264326 0.33612616 0.48805274]
16	05	amyg	0	0.8231419656509609	0.9200557439313024	[0.74046777 0.37465796 0.53887314 0.71579518 0.75746332 0.58496658 0.57668263 0.63637157 0.64590021]	[0.32946904 0.12846661 0.38277049 0.10268536 0.13177032 0.53425408 0.33360239 1.30721606 0.18146893]
17	05	amyg	1	0.6191044717034557	0.9882582043973815	[0.90542176 0.80750269 0.1997724 0.29248475 0.26054952 0.09610213 0.21422983 1.42748231 0.83933024]	[0.6638877 0.61875871 0.2545786 0.0053517 0.00926641 0.29313103 0.20676702 0.14568719 0.70644207]
18	05	amyg	2	0.7981072834198991	0.850349460031505	[0.84883807 0.69005295 0.00434379 0.17865888 0.14191241 0.13463096 0.03339087 1.62281369 0.73984071]	[0.48828824 0.55070339 0.43790157 0.21357928 0.21073842 0.49686055 0.39611131 0.06544399 0.56529033]
19	05	amyg	3	0.8378107414667431	0.8535563247539159	[0.23164241 0.08199886 0.67271965 0.78773927 0.81412831 0.70057622 0.69759269 0.15388562 0.14398213]	[0.65533558 0.38769334 0.36724835 0.24808046 0.28677851 0.49405065 0.34913435 1.29818154 0.52171821]
20	06	amyg	0	0.8154179655600735	0.9127485502168695	[0.8528346 1.01761364 0.0159122 0.34684591 0.39130676 0.3944921 0.36853616 0.62237307 0.80192052]	[0.5802201 0.73201847 0.48674332 0.30234655 0.30107293 0.75903635 0.62906489 0.51132205 0.34175791]
21	06	amyg	1	0.6272107410132015	0.9722090782942169	[0.70619168 1.07345074 0.49949787 0.14196388 0.19033922 1.16344738 1.07769142 0.85370414 0.43066521]	[0.34897297 0.23629347 0.14199806 0.17664201 0.25205376 0.26746259 0.2933733 0.00985402 0.40446044]
22	06	amyg	2	0.5581813805041083	1.0171796104686166	[0.85689686 1.04905114 0.19295757 0.12899594 0.1586099 0.61971587 0.54916109 0.67519317 0.71892797]	[0.65694982 0.81498581 0.31236166 0.08058386 0.06675643 0.63307043 0.5412138 0.54356187 0.48411315]
23	06	amyg	3	0.8481927738919619	0.8937496010399755	[0.77485641 1.20021767 0.22683126 0.22350552 0.17514174 1.04355936 1.03498565 0.94261563 0.59822408]	[0.14959021 0.0787894 0.07324877 0.19544411 0.11534079 0.31514665 0.40821909 0.22099135 0.14189794]
24	09	amyg	0	0.6479328736149775	1.1309088706892856	[0.00295816 0.0527638 0.53935645 0.72961877 0.66261109 0.13456242 0.03625247 0.26972631 0.33186911]	[0.55889242 0.12943272 0.45166287 0.32547731 0.51316938 1.04451025 1.06177714 0.15591088 1.1779305 ]
25	09	amyg	1	0.6093149774410545	0.9984496022451076	[0.4150328 0.46348761 0.9026117 1.21193962 1.11735427 0.23155062 0.08092308 0.65435436 0.07274663]	[0.4368945 0.25013002 0.35988219 0.35925195 0.42813918 0.49513032 0.47912972 0.1114924 0.63626272]
26	09	amyg	2	0.6293740825007359	0.9041390089989686	[0.21310475 0.13836105 0.08603132 0.15245084 0.10738156 0.08776874 0.11994962 0.01271373 0.39619693]	[0.04764004 0.59648102 0.18883536 0.5995213 0.3001652 1.11834285 1.25317491 0.94764513 1.07314077]
27	09	amyg	3	0.7283696411579539	0.9658286080234239	[4.15991406e-01 4.95589338e-01 8.78525682e-01 1.20090162e+00 1.09198740e+00 1.52673305e-01 9.85944166e-05 6.94732298e-01 1.19879212e-01]	[0.13786329 0.1682022 0.01723374 0.17049779 0.01313374 0.65105994 0.70896391 0.38206915 0.71082747]
28	10	amyg	0	0.5662059552579323	0.9884079387592158	[0.0288556 0.11983408 0.04972664 0.15657398 0.22323832 0.23772414 0.24937729 0.93587785 0.52724089]	[0.35634141 0.31052891 0.78541718 1.20522064 1.10598071 0.49085022 0.27416023 0.54027921 0.71511875]
29	10	amyg	1	0.7342584188091206	0.9379850186661133	[0.3467496 0.34264325 0.82643867 0.91529647 0.86002934 0.63707894 0.47996604 1.24252335 0.27527437]	[0.27383699 0.26445743 0.39680009 0.38717319 0.36813791 0.32435348 0.25953059 0.69435912 0.05970583]
30	10	amyg	2	0.7065244721215878	0.9886664999708432	[0.08208876 0.07194903 0.16556113 0.09629833 0.00919262 0.08792015 0.14539123 1.27113484 0.65112352]	[0.16277204 0.19498574 0.68088317 0.94078061 0.83373535 0.36228401 0.17782098 1.01179032 0.76669054]
31	10	amyg	3	0.5827822065627483	1.0673067214785845	[0.24735754 0.32397715 0.52171783 0.60706461 0.61514806 0.52308533 0.44123291 0.2717514 0.16753852]	[0.36738591 0.26954775 0.62267772 0.59150076 0.51313748 0.3733308 0.24981192 1.61283376 0.48265164]
32	14	amyg	0	0.7903967268218592	0.9064618259578269	[0.53203794 0.8844591 0.76054864 0.58118317 0.6313066 0.8678447 0.76506059 0.67860942 0.64637254]	[0.62606144 0.13097594 0.36366025 0.13062022 0.14559272 0.40420302 0.20626857 0.46539991 0.63323875]
33	14	amyg	1	0.4212143211307341	1.1858207017627527	[0.04979144 0.19980656 0.26214754 0.0043472 0.02338997 0.30745042 0.17417436 0.46260434 0.06222912]	[1.32883072 1.11645863 0.14231026 0.35533832 0.31570428 0.22506691 0.16422224 0.74673283 1.28525482]
34	14	amyg	2	0.7420188122979241	0.9624915111942788	[0.5209524 0.64793095 0.61236325 0.9450302 0.9741352 0.6670389 0.77178861 0.03120531 0.72381019]	[0.23565989 0.20636435 0.31448499 0.31578896 0.28703639 0.38743015 0.08925599 0.9386073 0.32881955]
35	14	amyg	3	0.7591928480411755	0.9281707786633585	[0.06909496 0.22924497 0.0045469 1.02435771 0.99795468 0.07658293 0.31442713 1.25400811 0.3029928 ]	[0.07145616 0.05789698 0.12408745 0.81815955 0.80699814 0.08975207 0.34065745 0.7718395 0.25304841]
36	15	amyg	0	0.7889604725071896	0.9328878544013753	[0.49503122 0.31531588 0.31826488 0.42847915 0.51029669 0.33263991 0.43475951 0.01305449 0.55770573]	[0.93375342 0.5445836 0.00289876 0.11355322 0.14765158 0.44679146 0.84895978 0.70457631 1.37091371]
37	15	amyg	1	0.5566514182033144	1.0162931128143244	[0.4239135 0.31733339 0.31164504 0.41778323 0.31831394 0.08253167 0.13372752 0.30325332 0.61996055]	[0.90397581 0.6055614 0.47246068 0.70010932 0.45436126 0.05479883 0.51747713 0.76559104 1.37294964]
38	15	amyg	2	0.7362022195753818	0.8477433492454964	[0.54485863 0.46121719 0.54776314 0.89435122 0.8730495 0.2327374 0.1988462 0.58778456 0.33683575]	[1.01147936 0.81442367 0.01933149 0.17200716 0.27818633 0.0472934 0.30109863 0.11830944 1.08397848]
39	15	amyg	3	0.9306909982907645	0.6870870266450798	[0.21915882 0.25903713 0.00051832 0.13040827 0.08960816 0.15536411 0.16421998 0.34119331 0.09147746]	[1.22395156 0.85916402 0.26556945 0.4042977 0.60374627 0.4207202 0.75869141 0.14854611 1.44032893]
40	16	amyg	0	0.7724497089627339	0.8970828828575382	[0.02024119 0.13781219 0.72227138 0.81173053 0.77198008 0.54031588 0.369657 0.1596156 0.14308385]	[1.03499871 0.20415925 0.82707252 0.75919659 0.48684195 0.11769728 0.22060086 1.00008314 0.23768049]
41	16	amyg	1	0.471406044929858	1.0789559848946335	[1.15906152 0.6120721 0.6174114 0.44853647 0.30679801 0.29068092 0.09220737 1.09361177 0.2780083 ]	[0.50862246 0.22249537 0.6738997 0.71979993 0.4475811 0.07167902 0.39192587 0.51530362 0.57801236]
42	16	amyg	2	0.6173005078956617	1.0960219351284397	[0.22951559 0.21111312 0.48001982 0.55793255 0.61990404 0.57378702 0.52049371 0.04664895 0.06052513]	[1.38115570e+00 7.07664940e-02 5.05250340e-01 3.54225992e-01 9.85550504e-04 3.58271783e-01 6.86868925e-01 1.17984095e+00 2.91977650e-01]
43	16	amyg	3	0.7956380026299344	0.9221249320743521	[0.91262048 0.38683512 0.7552785 0.67299977 0.49709176 0.2987451 0.04263701 0.91028555 0.00512393]	[0.33964825 0.00359444 0.87452349 0.94780999 0.76081546 0.31936635 0.01883237 0.45407383 0.40176104]
44	17	amyg	0	0.6340938005419914	1.0667035864175423	[0.78960786 0.7349168 0.26928698 0.21549972 0.17617713 0.27403554 0.1418185 0.20936394 0.89122167]	[0.03394556 0.10170206 0.16745384 0.84442904 0.56059176 0.29570478 0.23143504 1.24647851 0.99575701]
45	17	amyg	1	0.7913091882209501	0.903194595962682	[0.79599767 0.73655278 0.33727937 0.44979766 0.34252641 0.23297469 0.11406876 0.07670154 1.1506591 ]	[0.29903795 0.12436298 0.40783132 1.01032557 0.82724323 0.09433417 0.19333864 0.84915024 0.49964835]
46	17	amyg	2	0.7289773372199726	0.9057654853942328	[0.27909652 0.30105438 0.45486029 1.10152382 0.83082553 0.04495338 0.05519132 0.9935553 1.30694506]	[0.18667591 0.32218561 0.35920079 0.45979733 0.43869597 0.34812851 0.32550104 0.06419812 0.34323762]
47	17	amyg	3	0.8342297279335769	0.8721757905636557	[0.41151398 0.43113948 0.42819362 0.8757799 0.67600919 0.14421747 0.11587602 0.62777186 1.16841335]	[0.52416355 0.34467709 0.09330589 0.40451309 0.20741767 0.18543241 0.24226848 0.64613932 1.15084667]
48	18	amyg	0	0.5634083270799649	1.158517624363702	[0.07236349 0.52810507 0.1548088 0.15718111 0.07546216 0.26721955 0.32937847 0.80682775 1.06308813]	[0.90561359 0.56939856 0.3231146 0.23475577 0.18789176 0.31056344 0.19241785 1.49018981 0.08469037]
49	18	amyg	1	0.7915617059853642	0.9245353984820462	[0.95412441 0.40645543 0.0220497 0.10270272 0.18845154 0.04849081 0.17814265 1.80522607 0.34016366]	[0.20190002 0.53415185 0.03889887 0.03224529 0.09455525 0.35878148 0.3856759 0.40753525 0.82953274]
50	18	amyg	2	0.6394179162283594	1.0237720876566243	[0.45469042 0.42785303 0.12789058 0.08633898 0.08805241 0.24063358 0.20124618 0.48235788 0.26364314]	[0.97880457 1.23803915 0.14093625 0.05336987 0.11311106 0.66602674 0.62921563 0.42470335 1.27744748]
51	18	amyg	3	0.724234735828266	0.9751913633370589	[0.87655208 0.88314842 0.29280971 0.41178738 0.40095905 0.12432388 0.08819832 0.63796907 0.87316236]	[0.72785529 0.44602719 0.38658191 0.32479318 0.28573662 0.33111982 0.22706609 1.26258033 0.14958489]
52	19	amyg	0	0.791219286416979	0.8027481977637262	[0.12201233 0.03705391 0.58075242 0.87172942 0.76842091 0.23627179 0.06059117 0.30823957 0.0395037 ]	[0.78015885 0.9028654 0.72119088 0.53544472 0.52124264 0.60982519 0.57346285 0.40061703 0.88116469]
53	19	amyg	1	0.7233461615884621	0.9750288765257242	[0.8135637 1.01118087 0.56541189 0.25598495 0.27213758 0.56376744 0.59163356 0.55263666 0.96691827]	[0.57083592 0.6847224 0.37534833 0.4150496 0.21796171 0.02563167 0.00694119 0.10706413 0.88352795]
54	19	amyg	2	0.6545274657415168	0.9555041656914266	[0.08645477 0.05361608 0.26942588 1.05041467 0.48048209 0.77528672 0.96205592 0.8426541 0.5544706 ]	[0.13399686 0.023942 0.54135051 0.95978058 0.73778702 0.00969817 0.17614158 0.44281849 0.1854633 ]
55	19	amyg	3	0.72482411987168	0.8196028218402008	[0.53345257 0.8796728 0.10203716 0.92968919 0.58037337 0.63101117 0.87211981 1.06761826 0.51053883]	[0.18854457 0.11766184 0.48739902 0.50216214 0.55233593 0.4485232 0.35217815 0.01804518 0.03301675]
56	20	amyg	0	0.6274451306484631	0.9292157292505401	[1.22556071 0.1250355 0.57690829 0.36841086 0.62133363 0.50182312 0.95423876 1.30960573 0.26606779]	[0.48576302 0.20372902 0.04506746 0.28738904 0.31466188 0.03097591 0.09393206 0.22174853 0.39930049]
57	20	amyg	1	0.7765798028118022	0.855453654659181	[0.35279993 0.86902153 0.08987057 0.42285724 0.62591814 0.96540906 1.30508552 0.69552543 1.08187891]	[0.28362407 0.20131965 0.09058575 0.07125045 0.08345252 0.0855033 0.05499785 0.15298844 0.27790885]
58	20	amyg	2	0.6655702355792926	0.8734942599151492	[0.29800937 1.09217335 0.33004197 0.43742988 0.53740246 1.018677 1.1687216 0.02638239 1.20617372]	[0.11436185 0.19194348 0.08786223 0.14124488 0.10713401 0.09049199 0.14031527 0.11109552 0.3752605 ]
59	20	amyg	3	0.6713621364982596	0.9183869263867027	[0.69944136 0.03815329 0.5517674 0.07567733 0.08584223 0.09451625 0.37932401 0.91156742 0.22430705]	[0.72206336 0.9142998 0.02959556 0.30193683 0.23180432 0.51968392 0.6036173 0.00531661 1.42131772]
60	01	hippo	0	0.513882606225881	0.9728637182929171	[0.07064105 0.68608468 0.64017111 0.13977367 0.61666722 0.04775897 0.70090009 0.05121821 0.33695984 0.20777883 0.50647035 0.47003346 0.09966749 0.24918078 0.23802677 0.28466797 0.3133396 0.11199621 0.26228389]	[0.19510298 0.71593599 0.59889513 0.27625047 0.53949174 0.2004835 0.70861235 0.07805485 0.37072611 0.33869929 0.51956219 0.54013043 0.01203383 0.37242605 0.19161719 0.41709991 0.28072538 0.26918962 0.23531541]
61	01	hippo	1	0.7338685654519058	0.8109508112838476	[0.10309907 0.08582886 0.0186422 0.11368901 0.00890474 0.12286079 0.06501006 0.09384333 0.04863331 0.11746688 0.07053338 0.09268501 0.07145423 0.11486306 0.02685741 0.12513712 0.00899992 0.12847023 0.00977565]	[0.38443507 0.46229327 0.2951616 0.10793126 0.23718043 0.44361409 0.06598623 0.20194756 0.29558302 0.25983186 1.28916616 0.13292378 1.04950473 0.23220072 0.86196359 0.27042223 0.7635719 0.23482644 0.81043528]
62	01	hippo	2	0.6311266416218148	1.0582805903819679	[0.11262857 0.82238219 0.64870792 0.13069962 0.64527657 0.09067244 0.7689871 0.0557849 0.29771239 0.23517165 0.7918953 0.51306954 0.06720685 0.27700041 0.10609772 0.3199724 0.20234033 0.11873862 0.13636578]	[0.15423933 0.55405821 0.555905 0.27865216 0.47892017 0.1603487 0.60826897 0.08657342 0.38890988 0.30388348 0.23033983 0.47602771 0.15873932 0.33488478 0.29925526 0.37087839 0.36524282 0.2588281 0.33635716]
63	01	hippo	3	0.619111095707461	0.9447283188826834	[0.22513136 0.58487905 0.21934582 0.14496202 0.22610081 0.24250768 0.41739494 0.079143 0.0629263 0.24776201 0.84253413 0.32833728 0.41452999 0.25747263 0.25022114 0.29510889 0.163703 0.18792629 0.21144909]	[0.38988134 0.35855336 0.25073161 0.2020376 0.24182014 0.45826135 0.05348619 0.2632941 0.18206253 0.306037 0.93776516 0.15890239 0.83446127 0.27910975 0.66221457 0.31492108 0.57900531 0.31219887 0.60745709]
64	02	hippo	0	0.6251083851646455	1.0144735842060457	[0.61328098 0.15968475 0.22580978 0.64049324 0.25014057 0.66235797 0.22003289 0.50796637 0.40293991 0.81785164 0.28779465 0.50626329 0.07963297 0.86632973 0.0246865 0.92964279 0.01022969 0.98524395 0.12986727]	[0.12872696 0.10234655 0.10340306 0.22040794 0.04800365 0.12796513 0.17077801 0.10750529 0.19296228 0.21816705 0.15270093 0.18948526 0.13610083 0.22144977 0.15832479 0.2383556 0.15841358 0.23036486 0.17969576]
65	02	hippo	1	0.8407243578550768	0.7923413623850899	[0.16092305 0.08072871 0.08635096 0.04400379 0.35900173 0.31696484 0.05407805 0.37413304 0.04337121 0.25345485 0.00581821 0.4003112 0.04383892 0.55013173 0.05613161 0.5296024 0.00428853 0.20041957 0.02172065]	[0.53720402 0.24266796 0.12750661 0.67519982 0.07685371 0.59349867 0.43156037 0.50484417 0.52545522 0.6927743 0.4100063 0.47475661 0.23988921 0.6472242 0.30113042 0.71058732 0.30162812 0.79747339 0.40404629]
66	02	hippo	2	0.7888062288207615	0.8208510681865583	[0.31465001 0.1034609 0.09337188 0.35901797 0.13288121 0.32900918 0.13885436 0.24644287 0.23801754 0.45711753 0.17157607 0.30872244 0.01313726 0.49900896 0.04804368 0.53200622 0.02751449 0.53771678 0.0988661 ]	[0.8097747 0.14323611 0.40345967 0.30812117 0.12971848 1.13128883 0.0029147 1.05850759 0.04567979 0.21724009 0.0397015 0.38255593 0.34588425 0.20390175 0.41497739 0.12214189 0.3652381 0.50487193 0.19316899]
67	02	hippo	3	0.5426906100767275	1.0106988992509556	[0.27674911 0.12244055 0.17680857 0.3783003 0.30932725 0.23558106 0.09284232 0.121446 0.24148474 0.57539177 0.16025888 0.46151693 0.07480595 0.73609835 0.02920452 0.7626827 0.01815486 0.64834227 0.05423766]	[0.59921478 0.14328644 0.00867446 0.57332706 0.11181803 0.7258607 0.32748132 0.64666043 0.40096369 0.55132859 0.31570993 0.24029495 0.103147 0.400253 0.12631274 0.46787655 0.14223072 0.69941046 0.25963063]
68	03	hippo	0	0.4776851174804685	1.104746254718639	[0.39808366 0.14036639 0.0012406 0.35617995 0.09878251 0.4115751 0.0947272 0.34797959 0.11388783 0.36978564 0.09642639 0.21914234 0.04289262 0.30626321 0.00317309 0.32399796 0.0168282 0.37964133 0.04628305]	[0.78957526 0.60948145 0.18083824 0.67527445 0.12750292 0.73407547 0.41136216 0.47880073 0.25851178 0.72236144 0.1732707 0.60461571 0.19529672 0.64489775 0.0138933 0.71073754 0.0274422 0.67056813 0.01857258]
69	03	hippo	1	0.8753362965652329	0.66427114030889	[0.07694649 0.51456647 0.1549254 0.23663157 0.0281564 0.25531285 0.25339254 0.52583398 0.15786795 0.17822422 0.88764279 0.14940426 0.43935108 0.09902805 0.24880517 0.03889171 0.25353734 0.32125181 0.38811585]	[0.60755219 0.77714564 0.13172186 0.34742957 0.22960487 0.43780816 0.40936793 0.03349501 0.00271263 0.43688132 0.80680269 0.517602 0.58057592 0.40714078 0.30830426 0.50276379 0.27934897 0.30071469 0.37183834]
70	03	hippo	2	0.48703312193930576	1.0866448700453317	[0.47082233 0.19104857 0.07005166 0.3526213 0.20204065 0.45718856 0.07560054 0.33160556 0.02973877 0.38621269 0.06825538 0.22303015 0.21080914 0.30766498 0.13886286 0.33856171 0.11711852 0.37862611 0.09803307]	[0.76759999 0.33873242 0.06895045 0.7074439 0.13951249 0.78624105 0.25037695 0.6536358 0.27016177 0.7312889 0.17414617 0.47750871 0.04342741 0.62167404 0.04723674 0.65907227 0.0869778 0.74127741 0.13429065]
71	03	hippo	3	0.8761797551229135	0.8038731520537316	[0.48428427 0.03020029 0.26148506 0.33267746 0.32473926 0.50847313 0.11661395 0.43625409 0.07502669 0.36585222 0.05945954 0.07503277 0.25899264 0.24633234 0.24192179 0.26300819 0.22227468 0.39616623 0.16483004]	[0.7408409 0.045396 0.11983868 0.68476724 0.2262908 0.8201306 0.03187381 0.78693033 0.19323948 0.69660314 0.4207738 0.29819725 0.00435549 0.54691907 0.00225346 0.55975267 0.03843989 0.76178254 0.13737766]
72	04	hippo	0	0.7058342906649977	0.9743496683413636	[0.5535043 0.1286595 0.11190253 0.4053175 0.46441055 0.65363973 0.08258082 0.54764645 0.20956741 0.65769476 0.1488172 0.40460616 0.0700626 0.6320963 0.03176354 0.65053106 0.02197674 0.71692131 0.04899175]	[0.6784221 0.62942899 0.18688859 0.13837529 0.60589674 0.2051703 0.44170294 0.55245062 0.01066762 0.21197875 0.37152614 0.4328268 0.30685022 0.15368946 0.26842674 0.28013755 0.25298786 0.06869263 0.12369839]
73	04	hippo	1	0.778891006666771	0.6900211317126426	[0.17220792 0.50331245 0.45573832 0.20037132 0.4193219 0.4899473 0.52261482 0.84175784 0.14438295 0.42802522 0.04058461 0.08228301 0.32760316 0.42638474 0.31676322 0.35784425 0.32503133 0.67257235 0.3171576 ]	[0.27330017 0.30083867 0.58452239 0.08957609 0.57738579 0.3083901 0.40756777 0.33940789 0.29178949 0.23647975 0.26284641 0.08487111 0.52908148 0.21533586 0.51651608 0.19804806 0.52306501 0.32399131 0.47972013]
74	04	hippo	2	0.7584678118473126	0.9448366856600706	[0.22585102 0.38523924 0.15766064 0.38836894 0.26637022 0.21799591 0.24874471 0.75840591 0.16747149 0.22486755 0.43354368 0.07541761 0.27458669 0.25826564 0.26671964 0.1701965 0.26147926 0.47895699 0.19712883]	[0.23513531 0.05409346 0.17091037 0.60312003 0.05159067 0.58814642 0.02417052 0.83421233 0.35923665 0.61587696 0.46954717 0.30798217 0.26370665 0.62188722 0.28665325 0.58615165 0.29319701 0.80071919 0.29865129]
75	04	hippo	3	0.7593558544733496	0.8127269109076366	[0.4176061 0.24784883 0.11352236 0.39672915 0.22031762 0.48147978 0.24095572 0.3521188 0.29995368 0.51243476 0.22309592 0.41068546 0.12707879 0.49555345 0.15812064 0.52238004 0.16989057 0.52504456 0.22151941]	[0.82370528 0.47612672 0.38493905 0.03906947 0.83817043 0.45554485 0.26684009 0.2142147 0.03098239 0.43863004 0.36640972 0.45340562 0.45836281 0.37457324 0.41079787 0.48253915 0.3970502 0.24237809 0.25230945]
76	05	hippo	0	0.6251489451273292	0.9976454845985231	[8.57329727e-01 5.96556250e-04 2.37983006e-01 5.08546207e-01 3.19335196e-03 9.22760152e-01 1.36754140e-02 7.66052859e-01 8.10017208e-02 5.03586035e-01 1.15544570e-01 3.13405529e-01 1.80885005e-01 1.12377625e-01 1.68707064e-01 2.50879454e-01 1.30671766e-01 5.91327806e-01 1.14761564e-02]	[0.17010599 0.43569581 0.21967673 0.52664846 0.35284751 0.12444358 0.15876152 0.26356453 0.15560206 0.58244171 0.16554177 0.3766288 0.23292033 0.68516368 0.04207665 0.68904137 0.01993998 0.56667228 0.04837028]
77	05	hippo	1	0.8203056236004469	0.914269792072707	[0.55628614 0.5313902 0.1500711 0.21337031 0.13583929 0.66606164 0.40968111 0.39456649 0.33387264 0.20840289 0.45738993 0.23739349 0.11552312 0.6775475 0.11710448 0.55394833 0.18531657 0.12329231 0.35083731]	[0.7668128 0.49090293 0.21607297 0.04637311 0.13089136 0.88759459 0.37789127 0.58978847 0.2796627 0.04494748 0.45314746 0.12544175 0.16730892 0.59377895 0.05134824 0.43885945 0.12540746 0.05982145 0.31397388]
78	05	hippo	2	0.7506350807980903	0.8942191376212848	[0.81969884 0.08339568 0.12904092 0.56473528 0.11251537 0.87036812 0.01111552 0.75870135 0.07341211 0.58198347 0.09598766 0.35199983 0.07410423 0.24332463 0.10123017 0.3719101 0.06953108 0.65773213 0.02330579]	[0.07912959 0.44287476 0.29931007 0.47589926 0.40246675 0.02493906 0.13187332 0.18917227 0.1164324 0.54488939 0.15768797 0.33975835 0.30650045 0.69274136 0.10957803 0.68229128 0.08403865 0.51740841 0.00204442]
79	05	hippo	3	0.8792263666800857	0.8030372634553217	[0.41324484 0.46705171 0.00865996 0.24012115 0.02934052 0.50267712 0.42221692 0.28952877 0.36777891 0.21131606 0.4392464 0.25423996 0.01661194 0.58776897 0.21668769 0.48981616 0.27557239 0.14805297 0.40313432]	[0.91811893 0.45406631 0.27452834 0.08238461 0.13500821 1.04596737 0.34241824 0.7304768 0.22787481 0.07857329 0.43944564 0.0366428 0.21550513 0.52453898 0.00980623 0.34776632 0.06757608 0.19746724 0.27221393]
80	06	hippo	0	0.8480760194310725	0.9115737200284517	[0.12998157 0.29584914 0.61670806 0.01731798 0.52386613 0.27781997 0.30828304 0.10377025 0.38327594 0.17567621 0.37458314 0.29000337 0.59164861 0.00847454 0.63599716 0.13743706 0.64783062 0.00071166 0.58126892]	[0.40001569 0.10683469 0.55387008 0.26338236 0.50027058 0.41639015 0.09154851 0.05945426 0.20659662 0.11636782 0.45073167 0.05086343 0.75716612 0.26422561 0.67964342 0.24913498 0.62876332 0.17969453 0.53333984]
81	06	hippo	1	0.7633958208037489	0.9996544357787879	[0.18644591 0.59992146 0.45036887 0.22849153 0.35439505 0.04393363 0.6000085 0.12063033 0.41306762 0.39953111 0.14802527 0.52571594 0.19691363 0.27424442 0.34784858 0.47233217 0.41918121 0.17194525 0.40561286]	[0.39685059 0.0081766 0.61547005 0.26834578 0.55577037 0.45814724 0.00883596 0.11094155 0.24051951 0.08684977 0.44019847 0.01215234 0.76578036 0.25462212 0.70624829 0.20756964 0.66558217 0.195948 0.56428531]
82	06	hippo	2	0.728892307565431	0.7984839817122594	[0.04176936 0.6755206 0.71043678 0.00461249 0.61174379 0.35112869 0.62002502 0.29021052 0.44484116 0.29213902 0.22114427 0.51836243 0.44409185 0.08623825 0.5675701 0.32689085 0.6268907 0.0375549 0.55873842]	[0.17676626 0.01391501 0.48363874 0.03564133 0.40651817 0.20315148 0.06713972 0.0255397 0.29473748 0.07449483 0.42754498 0.10443126 0.61767023 0.04831372 0.60427 0.0071359 0.58348643 0.01943807 0.52501338]
83	06	hippo	3	0.4276371074005442	0.9887914874643776	[0.15016726 0.75584769 0.56004842 0.17015185 0.46122049 0.16035975 0.71562168 0.23628683 0.44408182 0.40882266 0.11555897 0.60390386 0.21785974 0.24614093 0.38854278 0.49609236 0.47304544 0.09665765 0.44281656]	[0.25329269 0.0408547 0.55180244 0.11949445 0.47868744 0.3078103 0.06944808 0.0407469 0.28752589 0.0279518 0.42826529 0.09404912 0.67291124 0.11772328 0.64956894 0.06322285 0.62536785 0.06228396 0.54972163]
84	09	hippo	0	0.5750398166570714	0.9298450136603716	[0.19243301 0.32318587 0.0946612 0.10792663 0.31892073 0.18907411 0.11409673 0.0055692 0.16813549 0.78112143 0.04610322 0.73246728 0.06046688 0.72661594 0.01224624 0.84482715 0.03747307 0.60677419 0.0092072 ]	[0.08946538 0.09727466 0.54633618 0.38533903 0.30442578 0.27290524 0.41229132 0.18773868 0.40695006 0.3349722 0.49752643 0.04172609 0.58414763 0.06563647 0.60211882 0.15882216 0.63684435 0.1276533 0.61326564]
85	09	hippo	1	0.7164725008571261	0.9735415458545279	[0.13737333 0.05843908 0.27883492 0.27177517 0.13104841 0.23165892 0.19286629 0.17190901 0.19526702 0.10247687 0.23994987 0.02345611 0.28485231 0.02715207 0.29233689 0.00378579 0.31105746 0.0417315 0.29524055]	[0.37294693 0.17631802 0.19666312 0.39205339 0.41194624 0.33251739 0.13154846 0.38367296 0.0677549 0.9555163 0.23264276 0.71795908 0.25952632 0.80967572 0.24351824 1.0001503 0.26237225 1.01045879 0.24862256]
86	09	hippo	2	0.782968427572392	0.9021291767322824	[0.07635079 0.11761034 0.23957989 0.12052595 0.20090231 0.14807515 0.1362737 0.0675054 0.1204617 0.33017545 0.20927759 0.20042156 0.24705432 0.2095739 0.24238979 0.27680437 0.26228616 0.20784473 0.24170674]	[0.43986297 0.14834138 0.04789401 0.5346947 0.34313939 0.45001845 0.02606786 0.47175716 0.03921428 0.90373714 0.10353088 0.73462963 0.1064877 0.82739771 0.08593838 1.00141105 0.09502849 1.03237369 0.0891385 ]
87	09	hippo	3	0.7100367242649053	0.9736246520530649	[0.36054238 0.36347799 0.31559144 0.16885877 0.39438627 0.43378922 0.03350174 0.18728155 0.01277608 0.7835063 0.22772475 0.65216943 0.27819431 0.6322802 0.23675639 0.75884378 0.27676224 0.47268544 0.21653154]	[0.27857644 0.01889571 0.39106544 0.5720086 0.04297331 0.42516386 0.31122719 0.38208656 0.3431493 0.24284127 0.3283941 0.38078373 0.39276661 0.40865645 0.41980906 0.43140421 0.44048237 0.45680314 0.42806259]
88	10	hippo	0	0.9159820734141151	0.7040414787367592	[0.09785776 0.12129499 0.16771764 0.14248567 0.10192646 0.05554629 0.06100429 0.08681633 0.14788232 0.15017176 0.2348144 0.11936074 0.21392509 0.11374311 0.22898636 0.12577861 0.24088812 0.13755813 0.24924197]	[0.66478701 0.70680876 0.18337065 0.21467311 0.07166331 0.46147445 0.20198127 0.52299586 0.18152552 0.92809917 0.84134596 0.45975192 0.42715317 0.54790731 0.41382394 0.62298083 0.45751361 0.78914652 0.53049945]
89	10	hippo	1	0.4580862971198634	1.0148213374343682	[0.55783875 0.24827118 0.3772313 0.16181709 0.36030266 0.61674323 0.06031007 0.43325876 0.17927577 0.46617075 0.30168158 0.32977625 0.47848364 0.50568175 0.46605435 0.54402859 0.46886229 0.56645662 0.45162092]	[0.54406816 0.22396649 0.14802126 0.51581554 0.00185119 0.62356693 0.28188478 0.37540194 0.25386548 0.38565371 0.05820047 0.43636993 0.07589424 0.51910696 0.14778032 0.55047186 0.16111163 0.51257191 0.16216501]
90	10	hippo	2	0.6915839824524255	0.8536822583240393	[0.11203078 0.36920396 0.24195345 0.33615647 0.10908091 0.00511128 0.07990386 0.3319931 0.25497894 0.50359952 0.45801366 0.36084587 0.32940912 0.40469016 0.35998829 0.44537737 0.38653357 0.49094335 0.41452671]	[0.11071362 0.60102847 0.0180433 0.28917669 0.10698012 0.05919751 0.11327257 0.58366021 0.08152965 0.86315065 0.4287065 0.50792342 0.08640365 0.65313164 0.09422494 0.72324975 0.12356825 0.83512425 0.17861427]
91	10	hippo	3	0.5565134332251029	1.0721187511665127	[0.54615224 0.3065956 0.5636858 0.308225 0.38505823 0.43590546 0.13244283 0.1267144 0.44294406 0.32888682 0.79994805 0.23128572 0.74952218 0.16676773 0.77797215 0.1928707 0.81402296 0.2391891 0.83905207]	[0.16293616 0.30660694 0.26337148 0.08827275 0.21319996 0.0911442 0.26519969 0.2815511 0.18838204 0.4473069 0.07745501 0.15659612 0.20265339 0.26235871 0.23764801 0.298877 0.23054458 0.39531049 0.19270385]
92	14	hippo	0	0.5188354479373115	1.0626588231223517	[0.1323293 0.00514568 0.04349231 0.11593912 0.04629595 0.15369687 0.03301846 0.12574411 0.00045743 0.11267894 0.05708307 0.06111718 0.08863719 0.13777062 0.07211323 0.14784077 0.07012227 0.17195993 0.06576715]	[0.53809355 0.03207843 0.44866495 0.81597445 0.39027083 0.82173346 0.59821619 0.70246146 0.55824232 0.46797085 0.18715557 0.53376001 0.0110998 0.79875444 0.26071454 0.79802497 0.28263558 0.81353759 0.2006747 ]
93	14	hippo	1	0.6984764658337371	0.9092000846966127	[0.58613113 0.53176641 0.32431395 0.35702953 0.86656902 0.30294052 0.03787853 0.14207435 0.09412231 0.73550852 0.51683825 0.31771003 0.20058252 0.34924096 0.06203475 0.49233924 0.02585917 0.59893593 0.16144762]	[0.09794702 0.21462565 0.64847157 0.29005443 0.83837633 0.22601858 0.47016851 0.25776988 0.54097386 0.17721265 0.25143459 0.18935269 0.12055845 0.22447122 0.43691333 0.13703511 0.43593103 0.04547973 0.27072671]
94	14	hippo	2	0.5805979254920344	1.0766240574064339	[0.05501875 0.0495198 0.2961071 0.23066129 0.33178028 0.20040381 0.25644867 0.19024728 0.2782521 0.02505578 0.08840403 0.15669444 0.06394528 0.20069884 0.20637748 0.17390375 0.21075992 0.14443381 0.14604134]	[0.76091495 0.26386222 0.13376877 0.69259906 0.40372823 0.76759643 0.23687066 0.58845818 0.11324294 0.75803616 0.0339452 0.4530858 0.14195063 0.74084195 0.14181957 0.83174037 0.11405555 0.94707697 0.04077591]
95	14	hippo	3	0.7351241141555706	0.7617063388183084	[0.51963489 0.46114507 0.167459 0.38469552 0.644091 0.3145173 0.05757212 0.17175476 0.02343401 0.64814415 0.44788704 0.33381144 0.22866379 0.36052948 0.0422338 0.47721198 0.07622287 0.55629648 0.21957372]	[0.2521685 0.28945163 0.75100587 0.19494774 1.01391171 0.10909605 0.48193831 0.17817566 0.58441131 0.3402543 0.28747016 0.12716396 0.16186132 0.11243359 0.51585313 0.00243272 0.50956743 0.12653786 0.31096788]
96	15	hippo	0	0.6622394798810625	1.051850070684694	[0.27054671 0.12312026 0.36436771 0.11091725 0.30204576 0.22124665 0.24244466 0.14218539 0.25500089 0.00841594 0.2499206 0.0527608 0.34908031 0.15917905 0.34007348 0.11485796 0.36246514 0.00180356 0.35075501]	[0.42231404 0.12463517 0.22996555 0.5288977 0.30459957 0.11576495 0.07201299 0.0985476 0.11956907 0.7116935 0.11705007 0.81389688 0.29048652 1.13388209 0.10199891 1.05630113 0.09196796 0.73030515 0.06360568]
97	15	hippo	1	0.7807555607661475	0.8852330720589091	[0.3203216 0.11010984 0.31384982 0.02335646 0.27788129 0.23663581 0.17029644 0.13348288 0.18399015 0.09860612 0.22349365 0.17943712 0.31463972 0.29770766 0.27535535 0.24487427 0.29110036 0.08811129 0.27898922]	[0.50188045 0.10393705 0.18406429 0.52064909 0.27090617 0.19443799 0.11884481 0.03670984 0.14527385 0.69785293 0.11541522 0.8644485 0.25578269 1.15330391 0.05471599 1.06441169 0.04140093 0.70016246 0.01637793]
98	15	hippo	2	1.0115682130347143	0.5737953481803711	[1.01798867 0.11412894 0.24676662 0.10751289 0.11548707 0.86918977 0.41430045 0.5961786 0.22639112 0.16218872 0.10220762 0.83852588 0.11794254 0.69956174 0.3196588 0.54597333 0.34926224 0.01059391 0.33197896]	[0.26103684 0.02612605 0.05260163 0.43405494 0.00819167 0.39017379 0.11242088 0.38718055 0.21971748 0.44843759 0.15609224 0.25871308 0.03980505 0.4467945 0.09984397 0.47913229 0.11554664 0.51795735 0.13200533]
99	15	hippo	3	0.9626568970822856	0.741315570421412	[1.08621668 0.09789361 0.20495143 0.12970989 0.0726064 0.91252692 0.40410993 0.61483366 0.21421545 0.2068063 0.13370318 0.90587275 0.07161621 0.7923379 0.28877801 0.62734105 0.31746978 0.05279989 0.30255459]	[0.37422188 0.01373679 0.07127677 0.3414117 0.03005076 0.44743866 0.07627817 0.39788124 0.18485117 0.32569675 0.17559115 0.08720327 0.07481925 0.23225794 0.0947146 0.28385043 0.10695629 0.39949923 0.11988397]
100	16	hippo	0	0.8184048375993709	0.8256339742175569	[0.42264685 0.07852837 0.14946361 0.42036509 0.18152541 0.65138269 0.02845082 0.6910801 0.18556821 0.16213394 0.27004413 0.06457779 0.16046478 0.07112407 0.10912825 0.10850167 0.15254953 0.37783463 0.17457885]	[0.61677179 0.02371082 0.39242794 0.50398248 0.49869767 1.02812531 0.01988172 1.14733233 0.23924799 0.05609461 0.45413705 0.14629757 0.35466199 0.26272086 0.22978383 0.21395833 0.30168771 0.34436654 0.29866171]
101	16	hippo	1	0.7682973688470562	0.8459998369937479	[0.63098106 0.08384251 0.5171108 0.62360243 0.58413333 1.04577456 0.11768089 1.15553777 0.3829592 0.05002979 0.530392 0.00450881 0.49023493 0.13739838 0.3781353 0.0876001 0.45778748 0.43856585 0.45669676]	[0.01266852 0.09985061 0.32012929 0.10871189 0.28384442 0.02141573 0.2065864 0.03921389 0.22213617 0.00701507 0.15045902 0.0986932 0.30501814 0.01046657 0.30136451 0.01560757 0.31673277 0.00568323 0.29618619]
102	16	hippo	2	0.5091056405325852	1.073033824159969	[0.58118109 0.19486395 0.24115612 0.30750983 0.40890204 0.99055191 0.2190165 1.13026283 0.03009469 0.25123603 0.34796283 0.3790351 0.18007155 0.49166607 0.03221924 0.44660061 0.09308642 0.17004727 0.08137589]	[0.33634229 0.15118235 0.30638185 0.158121 0.42223305 0.6204515 0.10147828 0.73510632 0.06202733 0.28372978 0.27104913 0.30629606 0.24183799 0.45922985 0.13139963 0.43692142 0.17499726 0.00541328 0.14647091]
103	16	hippo	3	0.6115340039781519	1.1240863886183121	[0.49387115 0.02114395 0.04244887 0.37737528 0.12324564 0.76498432 0.11499329 0.82248513 0.0673491 0.08276518 0.24172353 0.07421074 0.04439473 0.04707588 0.03088408 0.00309905 0.0129132 0.35482991 0.03771616]	[0.68183577 0.01686354 0.22965618 0.54739417 0.33945378 1.08965242 0.08659391 1.19002353 0.17989987 0.05045979 0.4118793 0.11275071 0.21469072 0.14720827 0.09788455 0.08939173 0.16704618 0.45237637 0.18554463]
104	17	hippo	0	0.8602094459693431	0.763549865242156	[0.30166579 0.16579538 0.06870806 0.43784052 0.0346181 0.36929775 0.23337255 0.31282157 0.28822116 0.37262774 0.18814177 0.28315405 0.10096903 0.37339223 0.13649976 0.40343637 0.15348702 0.444412 0.20030237]	[0.57525963 0.61446803 0.39932163 0.1066331 0.11124344 0.72535588 0.19414768 0.27515169 0.12374982 0.70267714 0.4273362 0.90584895 0.40001685 0.61040281 0.14132414 0.78196871 0.18657866 0.44154266 0.16788853]
105	17	hippo	1	0.7185155549732998	0.9734202191640347	[0.44003475 0.09431062 0.05294895 0.3920623 0.03135553 0.54967198 0.28444305 0.34048207 0.29913664 0.03676276 0.02238528 0.09669518 0.02643276 0.07483096 0.10088892 0.03464862 0.09941957 0.18852185 0.14094997]	[0.01779427 0.63309174 0.0838731 0.39554063 0.22622891 0.0164144 0.06671889 0.23183372 0.06881633 0.94200059 0.30881668 0.89530741 0.11359965 0.85145791 0.05899167 1.01613339 0.0188867 0.84745565 0.04020681]
106	17	hippo	2	0.600783476637038	1.0590718586247494	[0.54520187 0.01616565 0.22817218 0.48764983 0.25265659 0.65720672 0.17317154 0.46617194 0.22945481 0.22457331 0.05794719 0.0091527 0.19841137 0.23299853 0.10846194 0.22425052 0.11035336 0.38137316 0.04096942]	[0.57033994 0.54736876 0.48826754 0.09940422 0.22520191 0.70660562 0.09400636 0.29328853 0.04283405 0.61504956 0.47745691 0.8436128 0.49123824 0.54338961 0.26913267 0.69382222 0.31481921 0.37161602 0.28740185]
107	17	hippo	3	0.5429308039089555	1.0942840109875105	[0.26177978 0.06150363 0.15114402 0.37485827 0.09390385 0.33443045 0.30526117 0.24395591 0.32977948 0.21161634 0.20872259 0.16287607 0.18059454 0.23528134 0.25185864 0.23626005 0.26621499 0.29273094 0.29603953]	[0.14274854 0.66601608 0.11618415 0.25727268 0.20207322 0.21571526 0.15840708 0.10719338 0.02927032 0.92766812 0.3108935 0.93279074 0.13683308 0.82487695 0.07955407 1.00336424 0.03838841 0.77873537 0.00498542]
108	18	hippo	0	0.7496985274253674	0.9703310171448202	[0.33700594 0.49202163 0.30713457 0.26908294 0.20163204 0.43827048 0.37315493 0.15216184 0.17729646 0.24657917 0.64681734 0.46618063 0.67497193 0.44907873 0.52399724 0.46984349 0.48450615 0.15958688 0.4246917 ]	[0.4584571 0.36532167 0.15017465 0.56764824 0.09404322 0.51137891 0.393204 0.33898747 0.28863357 0.52716488 0.00629633 0.43233384 0.00267003 0.52979551 0.11517028 0.57676419 0.14335515 0.55450914 0.17399924]
109	18	hippo	1	0.7594584669240698	0.9975657612038237	[0.41416289 0.24532832 0.03599786 0.4102637 0.04722606 0.46630145 0.23897728 0.27113163 0.1055452 0.40525692 0.12411045 0.30385844 0.1759268 0.4235135 0.08413064 0.4549285 0.06721506 0.44126373 0.03824378]	[0.64785628 0.08789782 0.15531464 0.67383642 0.04179215 0.67577048 0.17523466 0.76187038 0.36759524 0.69188226 0.27878334 0.2473708 0.17262253 0.54993594 0.24108243 0.6005118 0.2412098 0.8597041 0.25310771]
110	18	hippo	2	0.7119590458282334	1.0641828936063118	[0.46512168 0.45631156 0.1739436 0.43912172 0.12670437 0.5568124 0.38866451 0.09571328 0.00906202 0.41812133 0.43317146 0.48015209 0.47668019 0.54398686 0.32755238 0.57818406 0.29248174 0.39005013 0.23932663]	[0.52662007 0.24208078 0.1284214 0.58899556 0.05567533 0.56971883 0.28873814 0.49499891 0.29603926 0.57581884 0.09570288 0.34401424 0.04342668 0.52416942 0.13874318 0.57056504 0.15457278 0.65895705 0.17771268]
111	18	hippo	3	0.6637335530084155	1.0717241559050923	[0.38791038 0.09833428 0.32711891 0.48051571 0.17381958 0.36655964 0.03584734 0.7000993 0.4392059 0.49140476 0.55226726 0.0434574 0.49573125 0.28427601 0.4946649 0.32149699 0.48185188 0.65997905 0.46602688]	[0.48083035 0.29643222 0.04096706 0.37913317 0.06459501 0.46419925 0.1978534 0.78935858 0.21470969 0.4587978 0.40479701 0.12580592 0.24293795 0.23777307 0.21172441 0.26068002 0.17818376 0.69009413 0.16172453]
112	19	hippo	0	0.47160059836346174	1.085564294546575	[0.43066074 0.31059515 0.10905909 0.22708757 0.01679601 0.3903291 0.15229904 0.28914251 0.13112223 0.32787353 0.04526424 0.1051163 0.05480643 0.13391545 0.07269258 0.01804131 0.07204176 0.29758336 0.08392201]	[0.33305926 0.25741131 0.08608237 0.70010543 0.07638832 0.39461418 0.04053463 0.42418241 0.10099638 0.64986514 0.18490499 0.78203316 0.03113389 1.00646233 0.03909237 1.07686492 0.04247816 0.92324457 0.06768874]
113	19	hippo	1	0.7447337740247458	0.7538592624066008	[0.55701428 0.42729415 0.40719603 0.33822295 0.11830103 0.45994239 0.35822695 0.27645723 0.37455667 0.35417592 0.06671915 0.04058531 0.29297978 0.34539252 0.37386284 0.19940898 0.3886212 0.242641 0.38311998]	[0.75532799 0.55483364 0.16221019 0.60550224 0.03467706 0.71403658 0.25947778 0.57074429 0.25776742 0.71750644 0.02203379 0.44010026 0.12209634 0.16736004 0.12910407 0.36269181 0.12898454 0.76834286 0.18570251]
114	19	hippo	2	0.6217566746775146	0.9810317252850183	[0.70129514 0.54888029 0.6284087 0.44165295 0.20967 0.55914096 0.52097234 0.30477525 0.55987458 0.4132742 0.13655741 0.0055344 0.46461569 0.51612852 0.59186433 0.33388342 0.61718427 0.23978108 0.60062339]	[0.61315533 0.43734914 0.16150179 0.23443998 0.0249077 0.54427697 0.21638136 0.3869264 0.17020703 0.40801317 0.11031577 0.04341412 0.06193229 0.35726048 0.09640453 0.18884651 0.09468733 0.32246612 0.09686656]
115	19	hippo	3	0.6631085186684516	0.9684945073373928	[0.90133906 0.69135567 0.663878 0.53902896 0.19361223 0.74236941 0.5822516 0.44325837 0.60776655 0.56602294 0.10536148 0.05336481 0.47607971 0.57857064 0.60881464 0.34206112 0.63287036 0.38006802 0.62213682]	[0.00505935 0.01914894 0.14876237 0.04922285 0.07843724 0.0177667 0.09217206 0.04517517 0.12030051 0.02096386 0.08076374 0.02629347 0.12890133 0.05741403 0.1592495 0.05906601 0.16816804 0.05150172 0.16021247]
116	20	hippo	0	0.7180165917252338	1.0316418933792633	[0.78898825 0.61674126 0.17111679 0.74756498 0.19189644 0.78040915 0.27320863 0.57751929 0.01716443 0.71837688 0.01438844 0.61129345 0.10315362 0.55655227 0.10800106 0.64083278 0.0408681 0.73538727 0.02177796]	[0.32515588 0.26080559 0.22200084 0.18549209 0.11997401 0.28176966 0.12659122 0.17562782 0.25804628 0.18803896 0.3023001 0.12438529 0.26403009 0.09980369 0.40806749 0.12985095 0.38705765 0.18019264 0.35610847]
117	20	hippo	1	0.8276484118276772	0.9889809131834478	[0.28319297 0.34289372 0.03116859 0.69877686 0.32323832 0.5850948 0.03635358 0.70059154 0.03453227 0.55874869 0.36710551 0.55325042 0.18166947 0.91722113 0.24374741 0.89576017 0.15335023 0.86018675 0.15947214]	[0.20350773 0.35538743 0.20289715 0.06028954 0.00680662 0.06330016 0.09449768 0.07241262 0.21498518 0.01126851 0.3900058 0.0671759 0.29179465 0.21256838 0.44293884 0.17749465 0.3928285 0.11963868 0.36663332]
118	20	hippo	2	0.7966629162176176	0.8670792810061965	[0.73309466 0.73571235 0.39157925 0.66035349 0.44701641 0.66492396 0.47663558 0.43764557 0.23069302 0.66060291 0.10250319 0.56623684 0.28715754 0.4028831 0.09355994 0.50014705 0.19505997 0.59997251 0.25420997]	[0.05085518 0.21744971 0.39639592 0.08642944 0.44010431 0.14057898 0.36725791 0.18604088 0.37441612 0.04303841 0.22368682 0.02543117 0.33713528 0.20011055 0.36235581 0.17485578 0.42097385 0.16345386 0.41775641]
119	20	hippo	3	0.6814479977963378	0.9209511683398252	[0.24261118 0.2988128 0.14884595 0.65162321 0.19530313 0.51914037 0.06828542 0.62826397 0.08106492 0.52504483 0.43987993 0.52862771 0.28434755 0.84283792 0.36191892 0.82620186 0.28679498 0.79069089 0.28982854]	[0.36509076 0.63068135 0.11693494 0.00361776 0.17949451 0.14791526 0.03223804 0.07609521 0.16179337 0.07171897 0.4484451 0.01201071 0.26417645 0.27026905 0.48684709 0.20350487 0.39158432 0.10947797 0.3489627 ]
