# Supplementary material for: The default network dominates neural responses to evolving movie stories
Source: Nat Commun. 2023 Jul 14;14:4197. doi: 10.1038/s41467-023-39862-y (PMC10349102; doi:10.1038/s41467-023-39862-y)
Supplement: Supplementary file 4 — Source Data [file 41467_2023_39862_MOESM4_ESM.zip › source_data/fig5b.csv]

	key	dwell_time
0	Cont&AM	8.297423887587822
1	Cont&AM	10.108416547788874
2	Cont&AM	23.006493506493506
3	Cont&AM	4.255855855855856
4	Cont&AM	2.2813908564069543
5	Cont&AM	14.05952380952381
6	Cont&AM	30.153191489361703
7	Cont&AM	19.467032967032967
8	Cont&AM	7.466807165437302
9	Cont&AM	14.949367088607595
10	Cont&AM	19.048387096774192
11	Cont&AM	20.53913043478261
12	Cont&AM	17.848866498740556
13	Cont&AM	12.883636363636363
14	Cont&AM	18.896
15	Cont&HC	4.212841854934601
16	Cont&HC	12.03056027164686
17	Cont&HC	16.992805755395683
18	Cont&HC	3.6061068702290076
19	Cont&HC	2.276260841631866
20	Cont&HC	11.693069306930694
21	Cont&HC	40.26136363636363
22	Cont&HC	24.519031141868513
23	Cont&HC	7.6605405405405405
24	Cont&HC	11.071875
25	Cont&HC	17.15738498789346
26	Cont&HC	19.793296089385475
27	Cont&HC	4.856751199451679
28	Cont&HC	11.849498327759198
29	Cont&HC	21.87037037037037
30	Default&AM	11.61639344262295
31	Default&AM	16.25229357798165
32	Default&AM	25.67391304347826
33	Default&AM	4.671061305207647
34	Default&AM	2.2660697153821556
35	Default&AM	14.640495867768594
36	Default&AM	31.215859030837006
37	Default&AM	34.73529411764706
38	Default&AM	17.074698795180723
39	Default&AM	32.5045871559633
40	Default&AM	14.49079754601227
41	Default&AM	17.7593984962406
42	Default&AM	16.831353919239906
43	Default&AM	10.284470246734397
44	Default&AM	27.89763779527559
45	Default&HC	25.581227436823106
46	Default&HC	18.746031746031747
47	Default&HC	21.27927927927928
48	Default&HC	2.840080160320641
49	Default&HC	2.276260841631866
50	Default&HC	14.315151515151515
51	Default&HC	26.440298507462686
52	Default&HC	34.73529411764706
53	Default&HC	18.310077519379846
54	Default&HC	16.14123006833713
55	Default&HC	14.200400801603207
56	Default&HC	17.715
57	Default&HC	7.121608040201005
58	Default&HC	10.63963963963964
59	Default&HC	18.845744680851062
60	DorsAttn&AM	7.06480558325025
61	DorsAttn&AM	9.92436974789916
62	DorsAttn&AM	3.3551136363636362
63	DorsAttn&AM	3.725552050473186
64	DorsAttn&AM	2.264621284755513
65	DorsAttn&AM	12.608540925266905
66	DorsAttn&AM	16.47906976744186
67	DorsAttn&AM	15.676991150442477
68	DorsAttn&AM	7.761226725082147
69	DorsAttn&AM	28.344
70	DorsAttn&AM	14.1437125748503
71	DorsAttn&AM	11.57843137254902
72	DorsAttn&AM	12.344947735191637
73	DorsAttn&AM	9.680327868852459
74	DorsAttn&AM	19.90449438202247
75	DorsAttn&HC	6.430127041742287
76	DorsAttn&HC	10.181034482758621
77	DorsAttn&HC	3.3345882352941176
78	DorsAttn&HC	2.7128637059724348
79	DorsAttn&HC	2.255251432208784
80	DorsAttn&HC	12.519434628975265
81	DorsAttn&HC	14.88655462184874
82	DorsAttn&HC	13.948818897637794
83	DorsAttn&HC	14.05952380952381
84	DorsAttn&HC	13.785992217898833
85	DorsAttn&HC	11.969594594594595
86	DorsAttn&HC	9.202597402597403
87	DorsAttn&HC	10.269565217391305
88	DorsAttn&HC	21.089285714285715
89	Limbic&AM	9.2870249017038
90	Limbic&AM	5.4802784222737815
91	Limbic&AM	2.4485141672425708
92	Limbic&AM	5.3844984802431615
93	Limbic&AM	2.2872821174951583
94	Limbic&AM	14.087475149105368
95	Limbic&AM	33.267605633802816
96	Limbic&AM	10.181034482758621
97	Limbic&AM	6.098106712564544
98	Limbic&AM	49.901408450704224
99	Limbic&AM	19.413698630136988
100	Limbic&AM	3.099737532808399
101	Limbic&AM	11.373996789727126
102	Limbic&AM	20.362068965517242
103	Limbic&AM	6.020390824129142
104	Limbic&HC	4.4232209737827715
105	Limbic&HC	27.149425287356323
106	Limbic&HC	2.4134877384196187
107	Limbic&HC	2.7295839753466873
108	Limbic&HC	2.3270935960591133
109	Limbic&HC	4.683410442828817
110	Limbic&HC	40.724137931034484
111	Limbic&HC	9.026751592356687
112	Limbic&HC	9.084615384615384
113	Limbic&HC	44.2875
114	Limbic&HC	6.567191844300278
115	Limbic&HC	4.64655737704918
116	Limbic&HC	3.8721311475409834
117	Limbic&HC	18.03053435114504
118	Limbic&HC	5.094176851186197
119	SalVentAttn&AM	4.6896095301125085
120	SalVentAttn&AM	14.824267782426778
121	SalVentAttn&AM	3.128476821192053
122	SalVentAttn&AM	3.7913322632423756
123	SalVentAttn&AM	2.2747993579454255
124	SalVentAttn&AM	12.388111888111888
125	SalVentAttn&AM	23.698996655518396
126	SalVentAttn&AM	16.517482517482517
127	SalVentAttn&AM	8.107551487414188
128	SalVentAttn&AM	15.85234899328859
129	SalVentAttn&AM	17.074698795180723
130	SalVentAttn&AM	15.642384105960264
131	SalVentAttn&AM	15.108742004264393
132	SalVentAttn&AM	15.14102564102564
133	SalVentAttn&AM	16.104545454545455
134	SalVentAttn&HC	3.8158319870759287
135	SalVentAttn&HC	12.608540925266905
136	SalVentAttn&HC	3.2445054945054945
137	SalVentAttn&HC	2.6963470319634704
138	SalVentAttn&HC	2.260287081339713
139	SalVentAttn&HC	10.544642857142858
140	SalVentAttn&HC	28.007905138339922
141	SalVentAttn&HC	15.78173719376392
142	SalVentAttn&HC	8.425683709869203
143	SalVentAttn&HC	11.61639344262295
144	SalVentAttn&HC	21.736196319018404
145	SalVentAttn&HC	14.520491803278688
146	SalVentAttn&HC	4.8970283344851415
147	SalVentAttn&HC	14.731808731808732
148	SalVentAttn&HC	16.327188940092167
149	SomMot&AM	6.561111111111111
150	SomMot&AM	11.247619047619047
151	SomMot&AM	11.521951219512195
152	SomMot&AM	3.5341645885286783
153	SomMot&AM	2.2872821174951583
154	SomMot&AM	11.7317880794702
155	SomMot&AM	18.16923076923077
156	SomMot&AM	16.068027210884352
157	SomMot&AM	8.27803738317757
158	SomMot&AM	11.176656151419559
159	SomMot&AM	14.286290322580646
160	SomMot&AM	6.21578947368421
161	SomMot&AM	7.603004291845494
162	SomMot&AM	23.006493506493506
163	SomMot&HC	5.142235123367199
164	SomMot&HC	12.010169491525424
165	SomMot&HC	11.41062801932367
166	SomMot&HC	2.695321414986687
167	SomMot&HC	2.2865440464666023
168	SomMot&HC	11.829716193656093
169	SomMot&HC	17.45320197044335
170	SomMot&HC	19.574585635359117
171	SomMot&HC	9.107969151670952
172	SomMot&HC	12.453427065026363
173	SomMot&HC	15.816964285714286
174	SomMot&HC	9.2265625
175	SomMot&HC	8.683823529411764
176	SomMot&HC	22.424050632911392
177	Vis&AM	9.787292817679559
178	Vis&AM	10.225108225108226
179	Vis&AM	7.107321965897693
180	Vis&AM	3.584218512898331
181	Vis&AM	2.271153846153846
182	Vis&AM	10.079658605974396
183	Vis&AM	13.17100371747212
184	Vis&AM	12.051020408163266
185	Vis&AM	9.166882276843467
186	Vis&AM	11.247619047619047
187	Vis&AM	12.563829787234043
188	Vis&AM	14.286290322580646
189	Vis&AM	10.210374639769453
190	Vis&AM	7.586723768736617
191	Vis&AM	15.337662337662337
192	Vis&HC	10.065340909090908
193	Vis&HC	9.498659517426274
194	Vis&HC	10.284470246734397
195	Vis&HC	2.8898858075040783
196	Vis&HC	2.2696989109545163
197	Vis&HC	10.513353115727003
198	Vis&HC	13.445920303605313
199	Vis&HC	11.654605263157896
200	Vis&HC	11.635467980295566
201	Vis&HC	9.299212598425196
202	Vis&HC	11.392282958199356
203	Vis&HC	14.580246913580247
204	Vis&HC	9.33596837944664
205	Vis&HC	7.970753655793026
206	Vis&HC	14.402439024390244
