# Supplementary material for: The default network dominates neural responses to evolving movie stories
Source: Nat Commun. 2023 Jul 14;14:4197. doi: 10.1038/s41467-023-39862-y (PMC10349102; doi:10.1038/s41467-023-39862-y)
Supplement: Supplementary file 4 — Source Data [file 41467_2023_39862_MOESM4_ESM.zip › source_data/sup8&14.csv]

	Limbic	state	rho
0	Hippocampus	1	0.031009890297229187
1	Hippocampus	1	0.5616290624513217
2	Hippocampus	1	0.4836642340210341
3	Hippocampus	1	0.32964267862907004
4	Hippocampus	1	0.294792442891178
5	Hippocampus	1	0.3443519860547076
6	Hippocampus	1	0.2369326007251781
7	Hippocampus	1	0.4096636066039145
8	Hippocampus	1	0.3525677603128136
9	Hippocampus	1	0.463816572207994
10	Hippocampus	1	0.4163650829719643
11	Hippocampus	1	0.36287700124481403
12	Hippocampus	1	0.4603211464902944
13	Hippocampus	1	0.48871201239511297
14	Hippocampus	1	0.42046089059856434
15	Hippocampus	1	0.36865787858713706
16	Hippocampus	1	0.3779011480322402
17	Hippocampus	1	0.36304826022937636
18	Hippocampus	1	0.229699695204724
19	Hippocampus	1	0.01592667255349393
20	Hippocampus	2	0.48376576291442525
21	Hippocampus	2	0.2169526532383342
22	Hippocampus	2	0.253341922570943
23	Hippocampus	2	0.29795219636776255
24	Hippocampus	2	0.5926843281586539
25	Hippocampus	2	0.48713938026954345
26	Hippocampus	2	0.6703401317596942
27	Hippocampus	2	0.6126545018685983
28	Hippocampus	2	0.5704966910111964
29	Hippocampus	2	0.596694425621876
30	Hippocampus	2	0.586159886025168
31	Hippocampus	2	0.509590898678742
32	Hippocampus	2	0.5203052876224199
33	Hippocampus	2	0.5116377427152151
34	Hippocampus	2	0.4796919903944815
35	Hippocampus	2	0.43639135575888294
36	Hippocampus	2	0.44961140291909074
37	Hippocampus	2	0.3013110837671396
38	Hippocampus	2	0.1998941302930349
39	Hippocampus	2	0.3375316702846458
40	Hippocampus	3	0.06906219771448197
41	Hippocampus	3	0.3346702131620821
42	Hippocampus	3	0.1938928849014442
43	Hippocampus	3	0.2244046813289341
44	Hippocampus	3	0.2046370029355128
45	Hippocampus	3	0.1957549465563822
46	Hippocampus	3	0.3158748115704896
47	Hippocampus	3	0.3410633696334501
48	Hippocampus	3	0.3212659612802379
49	Hippocampus	3	0.33092066341390264
50	Hippocampus	3	0.3765002027607883
51	Hippocampus	3	0.3635396874172657
52	Hippocampus	3	0.31893355676471014
53	Hippocampus	3	0.36322910976508477
54	Hippocampus	3	0.41097152260726866
55	Hippocampus	3	0.3759194898836546
56	Hippocampus	3	0.32582262583937804
57	Hippocampus	3	0.254858161280638
58	Hippocampus	3	0.010083479393882742
59	Hippocampus	3	0.05977022934062701
60	Hippocampus	4	0.0793512198438131
61	Hippocampus	4	0.04003483506669398
62	Hippocampus	4	0.24930951857089462
63	Hippocampus	4	0.3943494976101992
64	Hippocampus	4	0.3601914410645559
65	Hippocampus	4	0.3796370007960649
66	Hippocampus	4	0.416442097532171
67	Hippocampus	4	0.4581437407243377
68	Hippocampus	4	0.39690192468090557
69	Hippocampus	4	0.3516893014957758
70	Hippocampus	4	0.3859608737315494
71	Hippocampus	4	0.34818917828620266
72	Hippocampus	4	0.3510149014870788
73	Hippocampus	4	0.06315765896838574
74	Hippocampus	4	0.38629487382598565
75	Hippocampus	4	0.2716203012567448
76	Hippocampus	4	0.38052376215048944
77	Hippocampus	4	0.16962866370596263
78	Hippocampus	4	0.06331273667769381
79	Hippocampus	4	0.1618419898070113
0	Amygdala	1	0.12189024988364805
1	Amygdala	1	0.03902246541761607
2	Amygdala	1	0.2609116171511664
3	Amygdala	1	0.2395267768904352
4	Amygdala	1	0.4377713049397472
5	Amygdala	1	0.4205862972107062
6	Amygdala	1	0.6759896428934905
7	Amygdala	1	0.6808227135333604
8	Amygdala	1	0.6380237479471117
9	Amygdala	1	0.6858790725536646
10	Amygdala	1	0.6615639611656638
11	Amygdala	1	0.6218617500245238
12	Amygdala	1	0.5891910052614329
13	Amygdala	1	0.6369922508030506
14	Amygdala	1	0.6466012356070491
15	Amygdala	1	0.5955444954404221
16	Amygdala	1	0.13452399361294365
17	Amygdala	1	0.4538902654073427
18	Amygdala	1	0.10959043953874158
19	Amygdala	1	0.453642249852268
20	Amygdala	2	0.40170585628977296
21	Amygdala	2	0.49750426731575853
22	Amygdala	2	0.48244306977378415
23	Amygdala	2	0.6003866710921947
24	Amygdala	2	0.6170048310247617
25	Amygdala	2	0.5303811292424042
26	Amygdala	2	0.48794853802044463
27	Amygdala	2	0.5309519997416546
28	Amygdala	2	0.3902693397658306
29	Amygdala	2	0.4844740770733927
30	Amygdala	2	0.6176931752441092
31	Amygdala	2	0.34477425476238854
32	Amygdala	2	0.4882175480027075
33	Amygdala	2	0.23634013563249437
34	Amygdala	2	0.516072365537019
35	Amygdala	2	0.49184898939035915
36	Amygdala	2	0.4367661100618284
37	Amygdala	2	0.22565020880647205
38	Amygdala	2	0.43191001226980313
39	Amygdala	2	0.3855682588316253
40	Amygdala	3	0.3597951989553271
41	Amygdala	3	0.32913325703750346
42	Amygdala	3	0.42682655387075175
43	Amygdala	3	0.5071741515196856
44	Amygdala	3	0.5387999704467373
45	Amygdala	3	0.5827164601271438
46	Amygdala	3	0.5352860769818585
47	Amygdala	3	0.4703635078239235
48	Amygdala	3	0.4013697269583009
49	Amygdala	3	0.4873409400346723
50	Amygdala	3	0.4973091850202648
51	Amygdala	3	0.4609984258122589
52	Amygdala	3	0.4438253985969924
53	Amygdala	3	0.4148492072190564
54	Amygdala	3	0.41942342792933696
55	Amygdala	3	0.5213531359819865
56	Amygdala	3	0.44882892339488906
57	Amygdala	3	0.41129087698531663
58	Amygdala	3	0.3333598551588388
59	Amygdala	3	0.3806297065518567
60	Amygdala	4	0.014609506018671975
61	Amygdala	4	0.4954886220344919
62	Amygdala	4	0.3828655530389536
63	Amygdala	4	0.4269935480845097
64	Amygdala	4	0.2172813728192025
65	Amygdala	4	0.3215959248049191
66	Amygdala	4	0.43203880174241377
67	Amygdala	4	0.35115330160971603
68	Amygdala	4	0.3913162839146334
69	Amygdala	4	0.3360415956244993
70	Amygdala	4	0.3858178075899906
71	Amygdala	4	0.34853016975005374
72	Amygdala	4	0.3378622594422924
73	Amygdala	4	0.27157230889415884
74	Amygdala	4	0.31983498520039955
75	Amygdala	4	0.2999489896796549
76	Amygdala	4	0.35929577629641324
77	Amygdala	4	0.2973422865141482
78	Amygdala	4	0.26851297689618137
79	Amygdala	4	0.33749400872048413
