# Supplementary material for: The default network dominates neural responses to evolving movie stories
Source: Nat Commun. 2023 Jul 14;14:4197. doi: 10.1038/s41467-023-39862-y (PMC10349102; doi:10.1038/s41467-023-39862-y)
Supplement: Supplementary file 4 — Source Data [file 41467_2023_39862_MOESM4_ESM.zip › source_data/fig5a&suptable1.csv]

	key	dwell_time	fo_s1	fo_s2	fo_s3	fo_s4
0	01	8.297423887587822	0.1905165114309907	0.205193338978267	0.3330510866497319	0.27123906294101047
1	02	10.108416547788874	0.23370025402201525	0.25882020886254586	0.22664408693197854	0.28083545018346034
2	03	23.006493506493506	0.25825571549534293	0.23906294101044312	0.11120519333897827	0.3914761501552357
3	04	4.255855855855856	0.170194750211685	0.35647756138865366	0.2193056731583404	0.2540220152413209
4	05	2.2813908564069543	0.22720858029918148	0.2797064634490545	0.2506350550381033	0.24244990121366075
5	06	14.05952380952381	0.14902624894157493	0.18571831780976575	0.26248941574936496	0.40276601749929436
6	09	30.153191489361703	0.21281399943550663	0.36663844199830653	0.1642675698560542	0.25627998871013263
7	10	19.467032967032967	0.20406435224386113	0.31696302568444823	0.1718882303132938	0.30708439175839686
8	14	7.466807165437302	0.2887383573243014	0.36974315551792264	0.15918712955122777	0.18233135760654812
9	15	14.949367088607595	0.24837708156929156	0.26333615580016934	0.2080158058142817	0.2802709568162574
10	16	19.048387096774192	0.200959638724245	0.23906294101044312	0.3147050522156365	0.24527236804967542
11	17	20.53913043478261	0.10189105278012983	0.26079593564775616	0.2813999435506633	0.35591306802145073
12	18	17.848866498740556	0.39091165678803275	0.2977702511995484	0.10725373976855772	0.20406435224386113
13	19	12.883636363636363	0.05927180355630821	0.3691786621507197	0.27575500987863394	0.2957945244143381
14	20	18.896	0.1117696867061812	0.3310753598645216	0.20999153259949196	0.3471634208298052
15	01	4.212841854934601	0.2901495907423088	0.17075924357888794	0.28789161727349705	0.2511995484053062
16	02	12.03056027164686	0.24216765453005928	0.2819644369178662	0.2977702511995484	0.1780976573525261
17	03	16.992805755395683	0.2610781823313576	0.29635901778154106	0.2898673440587073	0.15269545582839403
18	04	3.6061068702290076	0.3293818797629128	0.10612475303415185	0.42195879198419417	0.1425345752187412
19	05	2.276260841631866	0.2506350550381033	0.2777307366638442	0.21507197290431837	0.25656223539373413
20	06	11.693069306930694	0.2830934236522721	0.36381597516229186	0.14055884843353092	0.21253175275190517
21	09	40.26136363636363	0.11882585379621789	0.3525261078182331	0.22212813999435507	0.3065198983911939
22	10	24.519031141868513	0.21196725938470223	0.26051368896415467	0.2523285351397121	0.275190516511431
23	14	7.6605405405405405	0.33418007338413774	0.22890206040079028	0.18261360429014958	0.2543042619249224
24	15	11.071875	0.32909963307931134	0.18938752469658482	0.31555179226644087	0.165961049957663
25	16	17.15738498789346	0.23454699407281965	0.2139429861699125	0.25684448207733557	0.29466553767993225
26	17	19.793296089385475	0.2822466836014677	0.34434095399379056	0.1004798193621225	0.27293254304261927
27	18	4.856751199451679	0.357888794806661	0.2887383573243014	0.2526107818233136	0.10076206604572396
28	19	11.849498327759198	0.3561953147050522	0.26869884278859724	0.06519898391193904	0.3099068585944115
29	20	21.87037037037037	0.33587355348574655	0.2286198137171888	0.32712390629410104	0.10838272650296359
30	01	11.61639344262295	0.42167654530059273	0.15043748235958226	0.22805532034998588	0.19983065198983913
31	02	16.25229357798165	0.2593847022297488	0.25769122212814	0.21027377928309343	0.2726502963590178
32	03	25.67391304347826	0.3573243014394581	0.25373976855771946	0.23257126728760938	0.1563646627152131
33	04	4.671061305207647	0.165961049957663	0.2664408693197855	0.22974880045159468	0.33784928027095684
34	05	2.2660697153821556	0.2139429861699125	0.24273214789726222	0.26559412926898107	0.2777307366638442
35	06	14.640495867768594	0.4380468529494778	0.15946937623482924	0.1975726785210274	0.20491109229466553
36	09	31.215859030837006	0.11289867344058707	0.22325712672876094	0.3556308213378493	0.3082133784928027
37	10	34.73529411764706	0.26418289585097376	0.38216200959638724	0.19983065198983913	0.1538244425627999
38	14	17.074698795180723	0.30313293818797626	0.1772509173017217	0.24668360146768276	0.27293254304261927
39	15	32.5045871559633	0.18910527801298335	0.41518487157775896	0.11289867344058707	0.28281117696867064
40	16	14.49079754601227	0.21958791984194187	0.28252893028506915	0.3434942139429862	0.15438893593000283
41	17	17.7593984962406	0.2782952300310471	0.11318092012418854	0.26051368896415467	0.34801016088060965
42	18	16.831353919239906	0.25994919559695173	0.19079875811459215	0.30539091165678806	0.2438611346316681
43	19	10.284470246734397	0.24499012136607395	0.27123906294101047	0.42054755856618686	0.06322325712672876
44	20	27.89763779527559	0.18712955122777308	0.3556308213378493	0.1205193338978267	0.3367202935365509
45	01	25.581227436823106	0.16285633643804684	0.3937341236240474	0.2509173017217048	0.19249223821620096
46	02	18.746031746031747	0.19813717188823032	0.34631668077900085	0.20632232571267287	0.24922382162009596
47	03	21.27927927927928	0.2480948348856901	0.2952300310471352	0.16821902342647474	0.2884561106407
48	04	2.840080160320641	0.24047417442845045	0.1572114027660175	0.19616144510302003	0.406152977702512
49	05	2.276260841631866	0.2173299463731301	0.2277730736663844	0.30002822466836016	0.2548687552921253
50	06	14.315151515151515	0.23003104713519615	0.4467965001411233	0.15410668924640136	0.16906576347727914
51	09	26.440298507462686	0.36833192209991533	0.23736946090883432	0.23624047417442845	0.1580581428168219
52	10	34.73529411764706	0.32204346598927464	0.23539373412362405	0.20914479254868756	0.23341800733841378
53	14	18.310077519379846	0.23736946090883432	0.20237087214225233	0.29833474456675135	0.26192492238216203
54	15	16.14123006833713	0.15410668924640136	0.31583403895004236	0.26079593564775616	0.26926333615580017
55	16	14.200400801603207	0.2080158058142817	0.16737228337567034	0.2768839966130398	0.34772791419700816
56	17	17.715	0.12277730736663844	0.3223257126728761	0.32006773920406434	0.23482924075642111
57	18	7.121608040201005	0.18571831780976575	0.21281399943550663	0.34095399379057295	0.26051368896415467
58	19	10.63963963963964	0.584815128422241	0.030200395145357044	0.11120519333897827	0.27377928309342364
59	20	18.845744680851062	0.23624047417442845	0.31837425910245554	0.3245836861416878	0.12080158058142818
60	01	7.06480558325025	0.2856336438046853	0.2681343494213943	0.1947502116850127	0.2514817950889077
61	02	9.92436974789916	0.2077335591306802	0.2799887101326559	0.24668360146768276	0.26559412926898107
62	03	3.3551136363636362	0.3545018346034434	0.18261360429014958	0.13576065481230595	0.32712390629410104
63	04	3.725552050473186	0.2935365509455264	0.4177250917301722	0.1614451030200395	0.12729325430426192
64	05	2.264621284755513	0.21761219305673157	0.29494778436353375	0.23906294101044312	0.24837708156929156
65	06	12.608540925266905	0.24301439458086369	0.17414620378210555	0.42054755856618686	0.1622918430708439
66	09	16.47906976744186	0.240191927744849	0.2749082698278295	0.2799887101326559	0.20491109229466553
67	10	15.676991150442477	0.35817104149026247	0.24696584815128422	0.21253175275190517	0.18233135760654812
68	14	7.761226725082147	0.16906576347727914	0.19531470505221563	0.3367202935365509	0.2988992379339543
69	15	28.344	0.4036127575500988	0.12475303415184871	0.24273214789726222	0.22890206040079028
70	16	14.1437125748503	0.25176404177250916	0.26502963590177814	0.19418571831780976	0.2890206040079029
71	17	11.57843137254902	0.33756703358735535	0.2732147897262207	0.24414338131526955	0.1450747953711544
72	18	12.344947735191637	0.2610781823313576	0.3240191927744849	0.2938187976291279	0.12108382726502964
73	19	9.680327868852459	0.3457521874117979	0.06350550381033022	0.2802709568162574	0.31047135196161446
74	20	19.90449438202247	0.23878069432684165	0.3384137736381598	0.3065198983911939	0.11628563364380469
75	01	6.430127041742287	0.2511995484053062	0.25289302850691503	0.2830934236522721	0.21281399943550663
76	02	10.181034482758621	0.24301439458086369	0.23708721422523285	0.2156364662715213	0.3042619249223822
77	03	3.3345882352941176	0.11318092012418854	0.31922099915325997	0.36889641546711827	0.19870166525543326
78	04	2.7128637059724348	0.4705052215636466	0.18571831780976575	0.2139429861699125	0.12983347445667515
79	05	2.255251432208784	0.25825571549534293	0.2644651425345752	0.26559412926898107	0.21168501270110077
80	06	12.519434628975265	0.19164549816539656	0.43522438611346315	0.240191927744849	0.13293818797629128
81	09	14.88655462184874	0.27293254304261927	0.25035280835450185	0.29099633079311316	0.18571831780976575
82	10	13.948818897637794	0.27547276319503244	0.3313576065481231	0.24442562799887102	0.14874400225797346
83	15	14.05952380952381	0.24611910810047982	0.23765170759243578	0.19362122495060682	0.32260795935647757
84	16	13.785992217898833	0.1984194185718318	0.22410386677956534	0.24188540784645782	0.33559130680214505
85	17	11.969594594594595	0.3502681343494214	0.2881738639570985	0.11656788032740616	0.24499012136607395
86	18	9.202597402597403	0.23454699407281965	0.09822184589331075	0.3728478690375388	0.2943832909963308
87	19	10.269565217391305	0.05362686988427886	0.305955405023991	0.34038950042337	0.30002822466836016
88	20	21.089285714285715	0.17075924357888794	0.10019757267852103	0.3401072537397686	0.38893593000282245
89	01	9.2870249017038	0.3223257126728761	0.3643804685294948	0.18289585097375105	0.13039796782387808
90	02	5.4802784222737815	0.3434942139429862	0.23539373412362405	0.2523285351397121	0.16878351679367767
91	03	2.4485141672425708	0.09568162574089754	0.28760937058989555	0.42675698560541914	0.18995201806378775
92	04	5.3844984802431615	0.2514817950889077	0.15749364944961897	0.3099068585944115	0.28111769686706184
93	05	2.2872821174951583	0.23285351397121085	0.27236804967541633	0.2732147897262207	0.22156364662715214
94	06	14.087475149105368	0.266158622636184	0.4002257973468812	0.18092012418854078	0.15269545582839403
95	09	33.267605633802816	0.1764041772509173	0.35478408128704486	0.3039796782387807	0.16483206322325714
96	10	10.181034482758621	0.32712390629410104	0.2209991532599492	0.2613604290149591	0.1905165114309907
97	14	6.098106712564544	0.20124188540784646	0.16963025684448207	0.2856336438046853	0.3434942139429862
98	15	49.901408450704224	0.2994637313011572	0.16878351679367767	0.3082133784928027	0.2235393734123624
99	16	19.413698630136988	0.23031329381879762	0.23031329381879762	0.32797064634490547	0.2114027660174993
100	17	3.099737532808399	0.18938752469658482	0.23511148744002258	0.22974880045159468	0.3457521874117979
101	18	11.373996789727126	0.16906576347727914	0.25769122212814	0.39062941010443125	0.18261360429014958
102	19	20.362068965517242	0.04431272932543043	0.2760372565622354	0.3003104713519616	0.3793395427603726
103	20	6.020390824129142	0.15269545582839403	0.07761783799040362	0.3598645215918713	0.40982218458933106
104	01	4.4232209737827715	0.22382162009596387	0.15043748235958226	0.24865932825289302	0.37708156929156084
105	02	27.149425287356323	0.2870448772226926	0.26531188258537963	0.18854078464578042	0.25910245554614736
106	03	2.4134877384196187	0.2472480948348857	0.26502963590177814	0.3677674287327124	0.11995484053062376
107	04	2.7295839753466873	0.2034998588766582	0.08044030482641829	0.4916737228337567	0.2243861134631668
108	05	2.3270935960591133	0.2887383573243014	0.2833756703358736	0.24922382162009596	0.17866215071972905
109	06	4.683410442828817	0.16624329664126447	0.1546711826136043	0.3897826700536269	0.28930285069150435
110	09	40.724137931034484	0.31160033869602033	0.3065198983911939	0.27377928309342364	0.10810047981936212
111	10	9.026751592356687	0.2664408693197855	0.21507197290431837	0.28083545018346034	0.23765170759243578
112	14	9.084615384615384	0.27462602314422807	0.1580581428168219	0.23962743437764605	0.327688399661304
113	15	44.2875	0.26361840248377083	0.19164549816539656	0.23567598080722552	0.3090601185436071
114	16	6.567191844300278	0.25204628845611066	0.2559977420265312	0.3468811741462038	0.1450747953711544
115	17	4.64655737704918	0.31498729889923793	0.37425910245554617	0.12588202088625458	0.18487157775896132
116	18	3.8721311475409834	0.18543607112616428	0.2526107818233136	0.3206322325712673	0.24132091447925486
117	19	18.03053435114504	0.2799887101326559	0.28055320349985885	0.04572396274343776	0.3937341236240474
118	20	5.094176851186197	0.37341236240474174	0.07733559130680215	0.23341800733841378	0.31583403895004236
119	01	4.6896095301125085	0.2901495907423088	0.2001128986734406	0.2935365509455264	0.21620095963872424
120	02	14.824267782426778	0.2305955405023991	0.26672311600338694	0.2026531188258538	0.30002822466836016
121	03	3.128476821192053	0.37764606265876377	0.3389782670053627	0.10160880609652836	0.18176686423934518
122	04	3.7913322632423756	0.3048264182895851	0.1196725938470223	0.40304826418289585	0.17245272368049674
123	05	2.2747993579454255	0.20406435224386113	0.25684448207733557	0.27067456957380753	0.26841659610499574
124	06	12.388111888111888	0.3920406435224386	0.1589048828676263	0.2156364662715213	0.23341800733841378
125	09	23.698996655518396	0.09455263900649168	0.23680496754163138	0.4182895850973751	0.25035280835450185
126	10	16.517482517482517	0.25289302850691503	0.36550945526390066	0.1676545300592718	0.2139429861699125
127	14	8.107551487414188	0.2901495907423088	0.38187976291278575	0.18854078464578042	0.13942986169912502
128	15	15.85234899328859	0.18628281117696868	0.22974880045159468	0.30510866497318656	0.27885972339825005
129	16	17.074698795180723	0.3231724527236805	0.3333333333333333	0.16709003669206887	0.1764041772509173
130	17	15.642384105960264	0.2557154953429297	0.17866215071972905	0.36635619531470504	0.1992661586226362
131	18	15.108742004264393	0.27067456957380753	0.32373694609088344	0.2898673440587073	0.11572114027660176
132	19	15.14102564102564	0.16483206322325714	0.3161162856336438	0.4154671182613604	0.10358453288173863
133	20	16.104545454545455	0.10245554614733277	0.37200112898673443	0.3141405588484335	0.2114027660174993
134	01	3.8158319870759287	0.18289585097375105	0.25373976855771946	0.41462037821055603	0.14874400225797346
135	02	12.608540925266905	0.2523285351397121	0.3048264182895851	0.2060400790290714	0.23680496754163138
136	03	3.2445054945054945	0.33220434659892745	0.37115438893593	0.20575783234546993	0.09088343211967259
137	04	2.6963470319634704	0.4182895850973751	0.22410386677956534	0.1450747953711544	0.21253175275190517
138	05	2.260287081339713	0.24950606830369743	0.26869884278859724	0.21422523285351397	0.26756985605419137
139	06	10.544642857142858	0.3895004233700254	0.15269545582839403	0.21620095963872424	0.24160316116285635
140	09	28.007905138339922	0.3423652272085803	0.26756985605419137	0.28591589048828675	0.10414902624894158
141	10	15.78173719376392	0.20208862545865086	0.20632232571267287	0.23680496754163138	0.35478408128704486
142	14	8.425683709869203	0.327688399661304	0.15043748235958226	0.1693480101608806	0.3525261078182331
143	15	11.61639344262295	0.29494778436353375	0.19192774484899802	0.2732147897262207	0.23990968106124752
144	16	21.736196319018404	0.28252893028506915	0.28591589048828675	0.23482924075642111	0.196725938470223
145	17	14.520491803278688	0.10358453288173863	0.2410386677956534	0.3587355348574654	0.29664126446514255
146	18	4.8970283344851415	0.09539937905729608	0.23821620095963872	0.37849280270956814	0.28789161727349705
147	19	14.731808731808732	0.06802145074795371	0.4022015241320914	0.37538808918995203	0.15438893593000283
148	20	16.327188940092167	0.2088625458650861	0.3957098504092577	0.2960767710979396	0.09935083262771663
149	01	6.561111111111111	0.19277448489980242	0.16737228337567034	0.32204346598927464	0.3178097657352526
150	02	11.247619047619047	0.23990968106124752	0.22946655376799321	0.27462602314422807	0.2559977420265312
151	03	11.521951219512195	0.21507197290431837	0.3415184871577759	0.18063787750493931	0.2627716624329664
152	04	3.5341645885286783	0.2884561106407	0.13688964154671182	0.38187976291278575	0.19277448489980242
153	05	2.2872821174951583	0.2514817950889077	0.19587919841941856	0.275190516511431	0.27744848998024274
154	06	11.7317880794702	0.20321761219305673	0.2277730736663844	0.13745413491391476	0.4315551792266441
155	09	18.16923076923077	0.21112051933389783	0.19729043183742592	0.2864803838554897	0.30510866497318656
156	10	16.068027210884352	0.19503245836861416	0.30002822466836016	0.2943832909963308	0.2105560259666949
157	14	8.27803738317757	0.09173017217047699	0.2277730736663844	0.2839401637030765	0.3965565904600621
158	15	11.176656151419559	0.292689810894722	0.2664408693197855	0.21874117979113744	0.22212813999435507
159	16	14.286290322580646	0.30539091165678806	0.2763195032458369	0.18402483770815692	0.23426474738921818
160	18	6.21578947368421	0.22833756703358735	0.2339825007056167	0.1433813152695456	0.39429861699125035
161	19	7.603004291845494	0.11882585379621789	0.3556308213378493	0.13773638159751622	0.3878069432684166
162	20	23.006493506493506	0.14394580863674852	0.3401072537397686	0.3350268134349421	0.18092012418854078
163	01	5.142235123367199	0.24527236804967542	0.16821902342647474	0.3502681343494214	0.23624047417442845
164	02	12.010169491525424	0.25204628845611066	0.23172452723680498	0.2559977420265312	0.2602314422805532
165	03	11.41062801932367	0.2339825007056167	0.34462320067739205	0.25684448207733557	0.16454981653965567
166	04	2.695321414986687	0.13688964154671182	0.19446796500141122	0.45300592718035565	0.2156364662715213
167	05	2.2865440464666023	0.266158622636184	0.2596669489133503	0.20858029918148463	0.26559412926898107
168	06	11.829716193656093	0.4123624047417443	0.15664690939881457	0.21366073948631104	0.2173299463731301
169	09	17.45320197044335	0.31188258537962177	0.25797346881174144	0.22805532034998588	0.20208862545865086
170	10	19.574585635359117	0.345187694044595	0.2235393734123624	0.14987298899237933	0.2813999435506633
171	14	9.107969151670952	0.353655094552639	0.2277730736663844	0.13942986169912502	0.27914197008185154
172	15	12.453427065026363	0.3861134631668078	0.2060400790290714	0.15241320914479256	0.25543324865932826
173	16	15.816964285714286	0.21987016652554334	0.2986169912503528	0.12672876093705898	0.35478408128704486
174	18	9.2265625	0.42732147897262207	0.2602314422805532	0.11120519333897827	0.20124188540784646
175	19	8.683823529411764	0.4154671182613604	0.3587355348574654	0.08693197854925204	0.1388653683319221
176	20	22.424050632911392	0.13745413491391476	0.3528083545018346	0.35675980807225516	0.1529777025119955
177	01	9.787292817679559	0.2139429861699125	0.3163985323172453	0.25910245554614736	0.2105560259666949
178	02	10.225108225108226	0.2497883149872989	0.21253175275190517	0.2822466836014677	0.25543324865932826
179	03	7.107321965897693	0.23482924075642111	0.23765170759243578	0.21168501270110077	0.31583403895004236
180	04	3.584218512898331	0.15156646909398813	0.37849280270956814	0.27914197008185154	0.19079875811459215
181	05	2.271153846153846	0.24950606830369743	0.2548687552921253	0.28111769686706184	0.21450747953711544
182	06	10.079658605974396	0.20462884561106406	0.2001128986734406	0.23031329381879762	0.36494496189669773
183	09	13.17100371747212	0.2813999435506633	0.2596669489133503	0.29127857747671465	0.1676545300592718
184	10	12.051020408163266	0.24668360146768276	0.2785774767146486	0.22692633361558	0.24781258820208862
185	14	9.166882276843467	0.2743437764606266	0.29297205757832345	0.1947502116850127	0.23793395427603725
186	15	11.247619047619047	0.26700536268698843	0.23878069432684165	0.18233135760654812	0.31188258537962177
187	16	12.563829787234043	0.2873271239062941	0.23708721422523285	0.279424216765453	0.19616144510302003
188	17	14.286290322580646	0.2695455828394016	0.14309906858594412	0.2410386677956534	0.34631668077900085
189	18	10.210374639769453	0.12475303415184871	0.37002540220152413	0.2734970364098222	0.23172452723680498
190	19	7.586723768736617	0.2952300310471352	0.3065198983911939	0.04995766299745978	0.3482924075642111
191	20	15.337662337662337	0.31893875246965847	0.19164549816539656	0.34462320067739205	0.14479254868755292
192	01	10.065340909090908	0.2548687552921253	0.22466836014676828	0.3039796782387807	0.2164832063223257
193	02	9.498659517426274	0.26248941574936496	0.24865932825289302	0.27575500987863394	0.2130962461191081
194	03	10.284470246734397	0.3093423652272086	0.22551510019757268	0.1710414902624894	0.2941010443127293
195	04	2.8898858075040783	0.26756985605419137	0.1622918430708439	0.2322890206040079	0.33784928027095684
196	05	2.2696989109545163	0.2464013547840813	0.27208580299181484	0.22551510019757268	0.2559977420265312
197	06	10.513353115727003	0.18684730454417162	0.4380468529494778	0.2097092859158905	0.16539655659046007
198	09	13.445920303605313	0.2901495907423088	0.16793677674287327	0.25204628845611066	0.2898673440587073
199	10	11.654605263157896	0.18063787750493931	0.24865932825289302	0.3381315269545583	0.23257126728760938
200	14	11.635467980295566	0.2472480948348857	0.2726502963590178	0.2602314422805532	0.21987016652554334
201	15	9.299212598425196	0.2252328535139712	0.23285351397121085	0.19277448489980242	0.3491391476150155
202	16	11.392282958199356	0.17047699689528648	0.2543042619249224	0.34801016088060965	0.22720858029918148
203	17	14.580246913580247	0.31188258537962177	0.08269827829523003	0.20999153259949196	0.3954276037256562
204	18	9.33596837944664	0.21620095963872424	0.31696302568444823	0.28930285069150435	0.17753316398532318
205	19	7.970753655793026	0.047135196161445105	0.3415184871577759	0.31216483206322326	0.2991814846175557
206	20	14.402439024390244	0.27716624329664125	0.1922099915325995	0.13322043465989275	0.3974033305108665
