# Supplementary material for: The default network dominates neural responses to evolving movie stories
Source: Nat Commun. 2023 Jul 14;14:4197. doi: 10.1038/s41467-023-39862-y (PMC10349102; doi:10.1038/s41467-023-39862-y)
Supplement: Supplementary file 4 — Source Data [file 41467_2023_39862_MOESM4_ESM.zip › source_data/sup1&12.csv]

	net	limbic	sub	n_state	index
0	Cont	amyg	20	2	0.1392755114466957
1	Cont	amyg	20	4	0.1463230472573068
2	Cont	amyg	20	5	0.1868521973440564
3	Cont	amyg	20	6	0.1886621659507398
4	Cont	amyg	20	7	0.1581615838053648
5	Cont	amyg	20	8	0.1817943771776781
6	Cont	amyg	20	2	0.0921543192834038
7	Cont	amyg	20	3	0.1145306234334054
8	Cont	amyg	20	4	0.0986557163588913
9	Cont	amyg	20	5	0.065284689233367
10	Cont	amyg	20	6	0.0961942620111096
11	Cont	amyg	20	7	0.0853211151875011
12	Cont	amyg	20	8	0.0870046913708089
13	Cont	amyg	20	2	0.1338050532280571
14	Cont	amyg	20	3	0.1426462307549897
15	Cont	amyg	20	4	0.2045367474174454
16	Cont	amyg	20	5	0.0876834660582102
17	Cont	amyg	20	6	0.122269575954089
18	Cont	amyg	20	7	0.1259117314521826
19	Cont	amyg	20	8	0.0942215829627533
20	Cont	amyg	20	2	0.1670103128008075
21	Cont	amyg	20	3	0.1532447175496936
22	Cont	amyg	20	4	0.1200691383522963
23	Cont	amyg	20	5	0.1569902542304002
24	Cont	amyg	20	6	0.1493456033097201
25	Cont	amyg	20	7	0.1451763340647044
26	Cont	amyg	20	8	0.1307096496363697
27	Cont	amyg	20	2	0.0258606417357576
28	Cont	amyg	20	3	0.0190981175684172
29	Cont	amyg	20	4	0.0190518628089168
30	Cont	amyg	20	5	0.0717718505182457
31	Cont	amyg	20	6	0.0611168068486755
32	Cont	amyg	20	7	0.0590507065764955
33	Cont	amyg	20	8	0.0575026898651788
34	Cont	amyg	20	2	0.1099004924903054
35	Cont	amyg	20	3	0.1307269416361642
36	Cont	amyg	20	4	0.1399181204763597
37	Cont	amyg	20	5	0.1359222317907426
38	Cont	amyg	20	6	0.116440099643382
39	Cont	amyg	20	7	0.1347853149575295
40	Cont	amyg	20	8	0.121290686038158
41	Cont	amyg	20	2	0.1436686421336805
42	Cont	amyg	20	3	0.1829813924506234
43	Cont	amyg	20	4	0.2136866969772627
44	Cont	amyg	20	5	0.1987448644735702
45	Cont	amyg	20	6	0.2165765584921883
46	Cont	amyg	20	7	0.2149837650000322
47	Cont	amyg	20	8	0.2133247884518972
48	Cont	amyg	20	3	0.1728131453755891
49	Cont	amyg	20	4	0.1869256582546993
50	Cont	amyg	20	5	0.1645566825356842
51	Cont	amyg	20	6	0.1873223012711804
52	Cont	amyg	20	7	0.1456171086650626
53	Cont	amyg	20	8	0.1689664893178975
54	Cont	amyg	20	2	0.0740806705977941
55	Cont	amyg	20	3	0.0772587319889245
56	Cont	amyg	20	4	0.0812633219968439
57	Cont	amyg	20	5	0.09795358130241
58	Cont	amyg	20	6	0.0924621589944672
59	Cont	amyg	20	7	0.0846211082751936
60	Cont	amyg	20	8	0.087322235250567
61	Cont	amyg	20	2	0.1594864699934493
62	Cont	amyg	20	3	0.16856332327339
63	Cont	amyg	20	4	0.1688562256969106
64	Cont	amyg	20	5	0.200424577095514
65	Cont	amyg	20	6	0.1848659556541728
66	Cont	amyg	20	7	0.175098777920987
67	Cont	amyg	20	8	0.1591335676217087
68	Cont	amyg	20	2	0.142981915591115
69	Cont	amyg	20	3	0.139297389220292
70	Cont	amyg	20	4	0.1738688823098117
71	Cont	amyg	20	5	0.1524207971341166
72	Cont	amyg	20	6	0.1749417053662196
73	Cont	amyg	20	7	0.1735020510542117
74	Cont	amyg	20	8	0.1693758622785325
75	Cont	amyg	20	2	0.1410183617099519
76	Cont	amyg	20	3	0.1484415487100759
77	Cont	amyg	20	4	0.1773808580993005
78	Cont	amyg	20	5	0.1903685537494077
79	Cont	amyg	20	6	0.1902093606361601
80	Cont	amyg	20	7	0.1887889124895075
81	Cont	amyg	20	8	0.1824821336891444
82	Cont	amyg	20	2	0.1601446616514495
83	Cont	amyg	20	3	0.1493068652284297
84	Cont	amyg	20	4	0.1566047475236336
85	Cont	amyg	20	5	0.1602244940931494
86	Cont	amyg	20	6	0.1550950700888552
87	Cont	amyg	20	7	0.1444798322252614
88	Cont	amyg	20	8	0.1248065489777254
89	Cont	amyg	20	2	0.0883754886527048
90	Cont	amyg	20	3	0.0895552753375916
91	Cont	amyg	20	4	0.1141168437208842
92	Cont	amyg	20	5	0.1221457736058434
93	Cont	amyg	20	6	0.1298308611676913
94	Cont	amyg	20	7	0.1155283966019577
95	Cont	amyg	20	8	0.1190171083287258
96	Cont	amyg	20	2	0.1270164065183839
97	Cont	amyg	20	3	0.137358895108601
98	Cont	amyg	20	4	0.1627911652642151
99	Cont	amyg	20	5	0.1532234179008514
100	Cont	amyg	20	6	0.1385643642687713
101	Cont	amyg	20	7	0.1240421010636056
102	Cont	amyg	20	8	0.0919625098616915
103	Cont	hippo	20	2	0.1440690160704628
104	Cont	hippo	20	3	0.178620824686151
105	Cont	hippo	20	4	0.0986972518832804
106	Cont	hippo	20	5	0.1280826937693232
107	Cont	hippo	20	6	0.1865628813520315
108	Cont	hippo	20	7	0.1535092298903095
109	Cont	hippo	20	8	0.1440531227927513
110	Cont	hippo	20	2	0.0905127082122549
111	Cont	hippo	20	3	0.1201520622252338
112	Cont	hippo	20	4	0.1037675790831482
113	Cont	hippo	20	5	0.139888047853856
114	Cont	hippo	20	6	0.125070122343764
115	Cont	hippo	20	7	0.1130632729559635
116	Cont	hippo	20	8	0.1324909954866309
117	Cont	hippo	20	2	0.1385477816770539
118	Cont	hippo	20	3	0.1403404544173653
119	Cont	hippo	20	4	0.1912930902959623
120	Cont	hippo	20	5	0.1571750587155865
121	Cont	hippo	20	6	0.1553112004942142
122	Cont	hippo	20	7	0.1298165224577157
123	Cont	hippo	20	8	0.1268922746265393
124	Cont	hippo	20	2	0.1401364346758207
125	Cont	hippo	20	3	0.0763159207869177
126	Cont	hippo	20	4	0.1405904202519006
127	Cont	hippo	20	5	0.0627145634276772
128	Cont	hippo	20	6	0.0610440149029417
129	Cont	hippo	20	7	0.0597342282577686
130	Cont	hippo	20	8	0.0715015429449509
131	Cont	hippo	20	2	0.0402197660096561
132	Cont	hippo	20	3	0.031565061446147
133	Cont	hippo	20	4	0.0264556763321286
134	Cont	hippo	20	5	0.0301460675880852
135	Cont	hippo	20	6	0.0643944204575778
136	Cont	hippo	20	7	0.0560427732713373
137	Cont	hippo	20	8	0.0609661903440115
138	Cont	hippo	20	2	0.1139324307770796
139	Cont	hippo	20	3	0.1335370018732974
140	Cont	hippo	20	4	0.1196047780623987
141	Cont	hippo	20	5	0.1244548441599746
142	Cont	hippo	20	6	0.0930016189128949
143	Cont	hippo	20	7	0.1116566763645865
144	Cont	hippo	20	8	0.098203607474265
145	Cont	hippo	20	2	0.1551687750632749
146	Cont	hippo	20	3	0.1765313107890486
147	Cont	hippo	20	4	0.2105479632249458
148	Cont	hippo	20	5	0.186707434885888
149	Cont	hippo	20	6	0.2109693732402476
150	Cont	hippo	20	7	0.2240000793920565
151	Cont	hippo	20	8	0.2273887213613484
152	Cont	hippo	20	2	0.1584470647842829
153	Cont	hippo	20	3	0.173597353955249
154	Cont	hippo	20	4	0.1790299107089439
155	Cont	hippo	20	5	0.2038637614499421
156	Cont	hippo	20	6	0.2004253916900409
157	Cont	hippo	20	7	0.1469801612136948
158	Cont	hippo	20	8	0.1401846478730515
159	Cont	hippo	20	2	0.0765984699462064
160	Cont	hippo	20	3	0.0977680783217309
161	Cont	hippo	20	4	0.0869181680373751
162	Cont	hippo	20	5	0.0876137662240051
163	Cont	hippo	20	6	0.0961886486617475
164	Cont	hippo	20	7	0.0932126045063978
165	Cont	hippo	20	8	0.0922929117547076
166	Cont	hippo	20	2	0.1513127074191982
167	Cont	hippo	20	3	0.1371139549123139
168	Cont	hippo	20	4	0.1509481524144826
169	Cont	hippo	20	5	0.1462514201175637
170	Cont	hippo	20	6	0.1372425715082088
171	Cont	hippo	20	7	0.136511276874851
172	Cont	hippo	20	8	0.1426742723334617
173	Cont	hippo	20	2	0.1463847372563607
174	Cont	hippo	20	3	0.1412759463967665
175	Cont	hippo	20	4	0.1415573191520848
176	Cont	hippo	20	5	0.1345772804932841
177	Cont	hippo	20	6	0.1336086448925965
178	Cont	hippo	20	7	0.1337422554004766
179	Cont	hippo	20	8	0.119681345893016
180	Cont	hippo	20	2	0.1422786730869623
181	Cont	hippo	20	3	0.1335008467731403
182	Cont	hippo	20	4	0.1708627116737813
183	Cont	hippo	20	5	0.179200545847742
184	Cont	hippo	20	6	0.1670394542956705
185	Cont	hippo	20	7	0.1653145893396941
186	Cont	hippo	20	8	0.1668609439216022
187	Cont	hippo	20	2	0.1581704923301922
188	Cont	hippo	20	3	0.1269795894859844
189	Cont	hippo	20	4	0.1084828256691316
190	Cont	hippo	20	5	0.0796333512558088
191	Cont	hippo	20	6	0.0748233085236003
192	Cont	hippo	20	7	0.0755444467613117
193	Cont	hippo	20	8	0.0839204585279194
194	Cont	hippo	20	2	0.1225893957606048
195	Cont	hippo	20	3	0.1065653354164886
196	Cont	hippo	20	4	0.1150637889858264
197	Cont	hippo	20	5	0.1390003323147001
198	Cont	hippo	20	6	0.1233050875382415
199	Cont	hippo	20	7	0.1346670949007772
200	Cont	hippo	20	8	0.1388609852961699
201	Cont	hippo	20	2	0.1230734641308259
202	Cont	hippo	20	3	0.1285912352259548
203	Cont	hippo	20	4	0.1668603513241183
204	Cont	hippo	20	5	0.1215994601931421
205	Cont	hippo	20	6	0.1404579044646359
206	Cont	hippo	20	7	0.148286806668323
207	Cont	hippo	20	8	0.151598374294156
208	Default	amyg	20	2	0.125956836600579
209	Default	amyg	20	4	0.1686465768409266
210	Default	amyg	20	5	0.1822939983868308
211	Default	amyg	20	6	0.1716009913185848
212	Default	amyg	20	7	0.1520121288138492
213	Default	amyg	20	8	0.1579841524541428
214	Default	amyg	20	2	0.1268618825771647
215	Default	amyg	20	3	0.121730429032445
216	Default	amyg	20	4	0.14163659894418
217	Default	amyg	20	5	0.1581437456824041
218	Default	amyg	20	6	0.1613063479809897
219	Default	amyg	20	7	0.1402048653558821
220	Default	amyg	20	8	0.1202511578984993
221	Default	amyg	20	2	0.2132366540301081
222	Default	amyg	20	3	0.168240617067871
223	Default	amyg	20	4	0.2235440358046964
224	Default	amyg	20	5	0.1930644204299839
225	Default	amyg	20	6	0.1564947297371876
226	Default	amyg	20	7	0.1276858815582771
227	Default	amyg	20	8	0.11172450259971
228	Default	amyg	20	2	0.1317913004516195
229	Default	amyg	20	3	0.1477397206497539
230	Default	amyg	20	4	0.1370732808048559
231	Default	amyg	20	5	0.1601900942147073
232	Default	amyg	20	6	0.1393127578369559
233	Default	amyg	20	7	0.1167160567964794
234	Default	amyg	20	8	0.112869842826802
235	Default	amyg	20	2	0.0225364179754952
236	Default	amyg	20	3	0.0193553648707776
237	Default	amyg	20	4	0.0195923798109074
238	Default	amyg	20	5	0.037329687317396
239	Default	amyg	20	6	0.0676238574549457
240	Default	amyg	20	7	0.0492461388574281
241	Default	amyg	20	8	0.0548310680673469
242	Default	amyg	20	2	0.2051144456429772
243	Default	amyg	20	3	0.1721259663313266
244	Default	amyg	20	4	0.1499249788332758
245	Default	amyg	20	5	0.1473054515823446
246	Default	amyg	20	6	0.146137001081523
247	Default	amyg	20	7	0.1398800890463743
248	Default	amyg	20	8	0.1210448131064532
249	Default	amyg	20	2	0.1533312989143917
250	Default	amyg	20	3	0.2073107611075965
251	Default	amyg	20	4	0.2195126665213346
252	Default	amyg	20	5	0.2148555459385314
253	Default	amyg	20	6	0.2274753667814383
254	Default	amyg	20	7	0.1894580091842882
255	Default	amyg	20	8	0.2091077187589466
256	Default	amyg	20	2	0.1607990173586007
257	Default	amyg	20	3	0.1920402120624562
258	Default	amyg	20	4	0.2211402050745271
259	Default	amyg	20	5	0.2277460239686527
260	Default	amyg	20	6	0.2147797649460403
261	Default	amyg	20	7	0.1863731244454835
262	Default	amyg	20	8	0.1717799960813049
263	Default	amyg	20	2	0.1549053287109466
264	Default	amyg	20	3	0.1202153474578923
265	Default	amyg	20	4	0.1655191253218959
266	Default	amyg	20	5	0.1143109360139591
267	Default	amyg	20	6	0.1198305836884852
268	Default	amyg	20	7	0.1221681187144629
269	Default	amyg	20	8	0.1143802079243077
270	Default	amyg	20	2	0.2121984839127248
271	Default	amyg	20	3	0.2020979392081452
272	Default	amyg	20	4	0.2322070590462965
273	Default	amyg	20	5	0.2162596287016096
274	Default	amyg	20	6	0.2062334406164611
275	Default	amyg	20	7	0.1847337339493019
276	Default	amyg	20	8	0.1890742872553172
277	Default	amyg	20	2	0.1378836273714961
278	Default	amyg	20	3	0.1281535372213197
279	Default	amyg	20	4	0.1462363553750682
280	Default	amyg	20	5	0.1786388288627184
281	Default	amyg	20	6	0.1716334775635014
282	Default	amyg	20	7	0.1758838250685578
283	Default	amyg	20	8	0.1874300205975878
284	Default	amyg	20	2	0.1749581488573021
285	Default	amyg	20	3	0.1489241667351717
286	Default	amyg	20	4	0.1596280501306227
287	Default	amyg	20	5	0.1496854412992127
288	Default	amyg	20	6	0.1382302594035751
289	Default	amyg	20	7	0.1502182271436063
290	Default	amyg	20	8	0.1391074633381563
291	Default	amyg	20	2	0.1255932300264631
292	Default	amyg	20	3	0.1320645644890588
293	Default	amyg	20	4	0.1410217496143512
294	Default	amyg	20	5	0.136916211735543
295	Default	amyg	20	6	0.1245996896875382
296	Default	amyg	20	7	0.1192376960778856
297	Default	amyg	20	8	0.1164307824488588
298	Default	amyg	20	2	0.1021783778884257
299	Default	amyg	20	3	0.1452038067313113
300	Default	amyg	20	4	0.1253116220928362
301	Default	amyg	20	5	0.1329639909509572
302	Default	amyg	20	6	0.1116575573944327
303	Default	amyg	20	7	0.1113254422726103
304	Default	amyg	20	8	0.099232632220979
305	Default	amyg	20	2	0.1364636480597257
306	Default	amyg	20	3	0.1474875386085376
307	Default	amyg	20	4	0.194933502793574
308	Default	amyg	20	5	0.182679248185826
309	Default	amyg	20	6	0.2169854897119581
310	Default	amyg	20	7	0.2308768533210454
311	Default	amyg	20	8	0.2119047351439255
312	Default	hippo	20	2	0.1321509510250252
313	Default	hippo	20	4	0.2098294398982366
314	Default	hippo	20	5	0.1663365095609168
315	Default	hippo	20	6	0.1305587651370657
316	Default	hippo	20	7	0.1334814666239285
317	Default	hippo	20	8	0.1179811992478384
318	Default	hippo	20	2	0.1276319839737549
319	Default	hippo	20	3	0.1190549939286612
320	Default	hippo	20	4	0.1713004797634333
321	Default	hippo	20	5	0.169335602835597
322	Default	hippo	20	6	0.1489934160907452
323	Default	hippo	20	7	0.1495857074768852
324	Default	hippo	20	8	0.1315538307780099
325	Default	hippo	20	2	0.2026632163467951
326	Default	hippo	20	3	0.1694640384253743
327	Default	hippo	20	4	0.1991397735773989
328	Default	hippo	20	5	0.1867453350481758
329	Default	hippo	20	6	0.1734876080105997
330	Default	hippo	20	7	0.1665431927334744
331	Default	hippo	20	8	0.1343508563156374
332	Default	hippo	20	2	0.1211276843408532
333	Default	hippo	20	3	0.0819472638915318
334	Default	hippo	20	4	0.0672043483010695
335	Default	hippo	20	5	0.0683096616360274
336	Default	hippo	20	6	0.062975769832264
337	Default	hippo	20	7	0.0721038791176515
338	Default	hippo	20	8	0.0607872938283854
339	Default	hippo	20	2	0.0378091099395604
340	Default	hippo	20	3	0.0268887887189986
341	Default	hippo	20	4	0.022496038646656
342	Default	hippo	20	5	0.0642011714611854
343	Default	hippo	20	6	0.0688155373208293
344	Default	hippo	20	7	0.0547683152320278
345	Default	hippo	20	8	0.0636498428102672
346	Default	hippo	20	2	0.2053748703055706
347	Default	hippo	20	3	0.1689691830622141
348	Default	hippo	20	4	0.1532415066356051
349	Default	hippo	20	5	0.1551315027339751
350	Default	hippo	20	6	0.1462627661382999
351	Default	hippo	20	7	0.139998030874753
352	Default	hippo	20	8	0.1326122429847744
353	Default	hippo	20	2	0.1355610821628086
354	Default	hippo	20	3	0.163083017164883
355	Default	hippo	20	4	0.1900272792883164
356	Default	hippo	20	5	0.1800449953255451
357	Default	hippo	20	6	0.2000179505293901
358	Default	hippo	20	7	0.1923498071556819
359	Default	hippo	20	8	0.1866884475169948
360	Default	hippo	20	2	0.1679356935125087
361	Default	hippo	20	3	0.1981105860085893
362	Default	hippo	20	4	0.2344424134016084
363	Default	hippo	20	5	0.2100945810892039
364	Default	hippo	20	6	0.2260015989909809
365	Default	hippo	20	7	0.2068397273099156
366	Default	hippo	20	8	0.171873212052784
367	Default	hippo	20	2	0.1627299481411479
368	Default	hippo	20	3	0.176294934993528
369	Default	hippo	20	4	0.1537248307261438
370	Default	hippo	20	5	0.142163597256608
371	Default	hippo	20	6	0.1515266182776794
372	Default	hippo	20	7	0.1133095679303246
373	Default	hippo	20	8	0.1060212997664276
374	Default	hippo	20	2	0.2280259596729865
375	Default	hippo	20	3	0.1873111618579254
376	Default	hippo	20	4	0.2094715646617053
377	Default	hippo	20	5	0.223956453721192
378	Default	hippo	20	6	0.181885438653758
379	Default	hippo	20	7	0.1687582725003905
380	Default	hippo	20	8	0.1611761464500292
381	Default	hippo	20	2	0.167339725559079
382	Default	hippo	20	3	0.155968990092633
383	Default	hippo	20	4	0.1520758554346965
384	Default	hippo	20	5	0.1571734020940417
385	Default	hippo	20	6	0.1786635543975683
386	Default	hippo	20	7	0.1486427972887941
387	Default	hippo	20	8	0.1503117621600591
388	Default	hippo	20	2	0.160655436663056
389	Default	hippo	20	3	0.1550797112104752
390	Default	hippo	20	4	0.1686899389882594
391	Default	hippo	20	5	0.152189730716211
392	Default	hippo	20	6	0.1122223307474682
393	Default	hippo	20	7	0.1405255303995664
394	Default	hippo	20	8	0.135182064407613
395	Default	hippo	20	2	0.1218458455260862
396	Default	hippo	20	3	0.1290150306504499
397	Default	hippo	20	4	0.1012721377933839
398	Default	hippo	20	5	0.1131213388325854
399	Default	hippo	20	6	0.1432090200367
400	Default	hippo	20	7	0.094333402667968
401	Default	hippo	20	8	0.0893079566213077
402	Default	hippo	20	2	0.097717928879459
403	Default	hippo	20	3	0.1616442284041963
404	Default	hippo	20	4	0.150786487663486
405	Default	hippo	20	5	0.1165503117322341
406	Default	hippo	20	6	0.1181431974405274
407	Default	hippo	20	7	0.1034118991389607
408	Default	hippo	20	8	0.1080560787902322
409	Default	hippo	20	2	0.1323229016500344
410	Default	hippo	20	3	0.1463678057947819
411	Default	hippo	20	4	0.1691242267064747
412	Default	hippo	20	5	0.1872675229157931
413	Default	hippo	20	6	0.1865289126486351
414	Default	hippo	20	7	0.1855076262546666
415	Default	hippo	20	8	0.1787014793392007
416	DorsAttn	amyg	20	2	0.1172882528030395
417	DorsAttn	amyg	20	3	0.1159035954814726
418	DorsAttn	amyg	20	4	0.1316041240052037
419	DorsAttn	amyg	20	5	0.1451501050274439
420	DorsAttn	amyg	20	6	0.1631237715293511
421	DorsAttn	amyg	20	7	0.1803856058780456
422	DorsAttn	amyg	20	8	0.1760476782595182
423	DorsAttn	amyg	20	2	0.0967037458604183
424	DorsAttn	amyg	20	3	0.1020885961353127
425	DorsAttn	amyg	20	4	0.1070976940017536
426	DorsAttn	amyg	20	5	0.092883580461105
427	DorsAttn	amyg	20	6	0.0790717658508473
428	DorsAttn	amyg	20	7	0.0825489411836927
429	DorsAttn	amyg	20	8	0.0773296030545528
430	DorsAttn	amyg	20	2	0.1271436860579829
431	DorsAttn	amyg	20	3	0.1418018529408094
432	DorsAttn	amyg	20	4	0.1412590620508735
433	DorsAttn	amyg	20	5	0.1309917184497815
434	DorsAttn	amyg	20	6	0.1112501832336616
435	DorsAttn	amyg	20	7	0.1128901364074252
436	DorsAttn	amyg	20	8	0.0899428125565245
437	DorsAttn	amyg	20	2	0.1278266010369526
438	DorsAttn	amyg	20	3	0.155331799655486
439	DorsAttn	amyg	20	4	0.153878173381176
440	DorsAttn	amyg	20	5	0.0926762389403215
441	DorsAttn	amyg	20	6	0.1046811192484074
442	DorsAttn	amyg	20	7	0.0681843414471806
443	DorsAttn	amyg	20	8	0.0959654564116862
444	DorsAttn	amyg	20	2	0.0277706563053066
445	DorsAttn	amyg	20	3	0.0196796731807298
446	DorsAttn	amyg	20	4	0.0185199248293615
447	DorsAttn	amyg	20	5	0.0368690908763692
448	DorsAttn	amyg	20	6	0.0404250726031646
449	DorsAttn	amyg	20	7	0.0504681339414322
450	DorsAttn	amyg	20	8	0.0405433275558893
451	DorsAttn	amyg	20	2	0.0942321311627703
452	DorsAttn	amyg	20	3	0.1127844900311956
453	DorsAttn	amyg	20	4	0.1081516800096261
454	DorsAttn	amyg	20	5	0.1120552408992294
455	DorsAttn	amyg	20	6	0.1156961499751917
456	DorsAttn	amyg	20	7	0.1076729356908883
457	DorsAttn	amyg	20	8	0.1114787419883752
458	DorsAttn	amyg	20	2	0.1214220651060948
459	DorsAttn	amyg	20	3	0.1278326053635158
460	DorsAttn	amyg	20	4	0.1552785635112575
461	DorsAttn	amyg	20	5	0.1537774767874656
462	DorsAttn	amyg	20	6	0.1622639744673411
463	DorsAttn	amyg	20	7	0.1618751699128526
464	DorsAttn	amyg	20	8	0.1773709744548304
465	DorsAttn	amyg	20	2	0.1372967272882664
466	DorsAttn	amyg	20	3	0.1100536207602178
467	DorsAttn	amyg	20	4	0.1584446022697881
468	DorsAttn	amyg	20	5	0.1539134452068324
469	DorsAttn	amyg	20	6	0.1187861454844382
470	DorsAttn	amyg	20	7	0.0930358332416084
471	DorsAttn	amyg	20	8	0.0922338823131651
472	DorsAttn	amyg	20	2	0.069870158807132
473	DorsAttn	amyg	20	3	0.0880033783535775
474	DorsAttn	amyg	20	4	0.0853022176996629
475	DorsAttn	amyg	20	5	0.0997882036090083
476	DorsAttn	amyg	20	6	0.0969877902875716
477	DorsAttn	amyg	20	7	0.0975663182370408
478	DorsAttn	amyg	20	8	0.078580073197045
479	DorsAttn	amyg	20	2	0.1410560971159055
480	DorsAttn	amyg	20	3	0.1625162309941998
481	DorsAttn	amyg	20	4	0.2143716889262831
482	DorsAttn	amyg	20	5	0.2255988322817066
483	DorsAttn	amyg	20	6	0.2015378296037492
484	DorsAttn	amyg	20	7	0.1752645416574743
485	DorsAttn	amyg	20	8	0.1816934052074954
486	DorsAttn	amyg	20	2	0.1219040077876285
487	DorsAttn	amyg	20	3	0.1178915579191167
488	DorsAttn	amyg	20	4	0.1495987756710527
489	DorsAttn	amyg	20	5	0.1476034912450849
490	DorsAttn	amyg	20	6	0.1745173337582285
491	DorsAttn	amyg	20	7	0.1669652214102165
492	DorsAttn	amyg	20	8	0.1699203309223407
493	DorsAttn	amyg	20	2	0.1652552187720512
494	DorsAttn	amyg	20	3	0.1454011909786233
495	DorsAttn	amyg	20	4	0.1525014241629614
496	DorsAttn	amyg	20	5	0.1388600791746105
497	DorsAttn	amyg	20	6	0.1440192317270075
498	DorsAttn	amyg	20	7	0.1516393172647053
499	DorsAttn	amyg	20	8	0.1357853398173901
500	DorsAttn	amyg	20	2	0.0940071067217679
501	DorsAttn	amyg	20	3	0.0858615074821502
502	DorsAttn	amyg	20	4	0.103102053608439
503	DorsAttn	amyg	20	5	0.1191156372492917
504	DorsAttn	amyg	20	6	0.1134529497013067
505	DorsAttn	amyg	20	7	0.1104791996510842
506	DorsAttn	amyg	20	8	0.1021156320377057
507	DorsAttn	amyg	20	2	0.0874412653855848
508	DorsAttn	amyg	20	3	0.1332031477688346
509	DorsAttn	amyg	20	4	0.111704998603805
510	DorsAttn	amyg	20	5	0.1036819006101462
511	DorsAttn	amyg	20	6	0.1128580555107926
512	DorsAttn	amyg	20	7	0.0976700937753929
513	DorsAttn	amyg	20	8	0.108989738960723
514	DorsAttn	amyg	20	2	0.0996965246743003
515	DorsAttn	amyg	20	3	0.1214708229991243
516	DorsAttn	amyg	20	4	0.1639121109037677
517	DorsAttn	amyg	20	5	0.1863871018607506
518	DorsAttn	amyg	20	6	0.1452816604024352
519	DorsAttn	amyg	20	7	0.1076755277095873
520	DorsAttn	amyg	20	8	0.0888029965851694
521	DorsAttn	hippo	20	2	0.1151815848671615
522	DorsAttn	hippo	20	3	0.1825219691648884
523	DorsAttn	hippo	20	4	0.1308107942655494
524	DorsAttn	hippo	20	5	0.1272454019037142
525	DorsAttn	hippo	20	6	0.1081718602759307
526	DorsAttn	hippo	20	7	0.0922226505923476
527	DorsAttn	hippo	20	8	0.097195884116292
528	DorsAttn	hippo	20	2	0.0959081002438598
529	DorsAttn	hippo	20	3	0.1129341467471477
530	DorsAttn	hippo	20	4	0.1128806551387054
531	DorsAttn	hippo	20	5	0.1210368072798355
532	DorsAttn	hippo	20	6	0.1088531826374377
533	DorsAttn	hippo	20	7	0.08625517010546
534	DorsAttn	hippo	20	8	0.0815413526574505
535	DorsAttn	hippo	20	2	0.1040062355241755
536	DorsAttn	hippo	20	3	0.142808236828047
537	DorsAttn	hippo	20	4	0.1481732308096044
538	DorsAttn	hippo	20	5	0.145906824878503
539	DorsAttn	hippo	20	6	0.1466562720376867
540	DorsAttn	hippo	20	7	0.1437507708154867
541	DorsAttn	hippo	20	8	0.1222934196690634
542	DorsAttn	hippo	20	2	0.1202084569539272
543	DorsAttn	hippo	20	3	0.1423163983616438
544	DorsAttn	hippo	20	4	0.0625877132496516
545	DorsAttn	hippo	20	5	0.0616231624023341
546	DorsAttn	hippo	20	6	0.0692933573312767
547	DorsAttn	hippo	20	7	0.0722635200160078
548	DorsAttn	hippo	20	8	0.0628066070153361
549	DorsAttn	hippo	20	2	0.1138343764641215
550	DorsAttn	hippo	20	3	0.0294780477231025
551	DorsAttn	hippo	20	4	0.0216111620179279
552	DorsAttn	hippo	20	5	0.0306935156829799
553	DorsAttn	hippo	20	6	0.0584391088105586
554	DorsAttn	hippo	20	7	0.0606373942486097
555	DorsAttn	hippo	20	8	0.046082779610545
556	DorsAttn	hippo	20	2	0.1636625989094383
557	DorsAttn	hippo	20	3	0.1213164754891368
558	DorsAttn	hippo	20	4	0.1150497788452458
559	DorsAttn	hippo	20	5	0.1124534480460573
560	DorsAttn	hippo	20	6	0.0996789623954372
561	DorsAttn	hippo	20	7	0.0966672613018059
562	DorsAttn	hippo	20	8	0.0938051353235609
563	DorsAttn	hippo	20	2	0.1173925732793776
564	DorsAttn	hippo	20	3	0.1219268505774944
565	DorsAttn	hippo	20	4	0.1637466121350399
566	DorsAttn	hippo	20	5	0.1740145098418783
567	DorsAttn	hippo	20	6	0.1728853207893979
568	DorsAttn	hippo	20	7	0.1854492949590591
569	DorsAttn	hippo	20	8	0.1912517591917268
570	DorsAttn	hippo	20	2	0.1546295036907162
571	DorsAttn	hippo	20	3	0.1181598074532988
572	DorsAttn	hippo	20	4	0.1437890779338106
573	DorsAttn	hippo	20	5	0.1396552820179324
574	DorsAttn	hippo	20	6	0.1217562913512394
575	DorsAttn	hippo	20	7	0.1160970268585737
576	DorsAttn	hippo	20	8	0.1220970480617871
577	DorsAttn	hippo	20	2	0.0785695107139697
578	DorsAttn	hippo	20	3	0.0964624724142692
579	DorsAttn	hippo	20	4	0.0818621713779062
580	DorsAttn	hippo	20	5	0.0919073314695609
581	DorsAttn	hippo	20	6	0.0919380185764539
582	DorsAttn	hippo	20	7	0.0950756894676433
583	DorsAttn	hippo	20	8	0.0980478851228598
584	DorsAttn	hippo	20	2	0.1422562165304438
585	DorsAttn	hippo	20	3	0.1394217889412476
586	DorsAttn	hippo	20	4	0.1926461513996907
587	DorsAttn	hippo	20	5	0.1871122172628952
588	DorsAttn	hippo	20	6	0.1769562158276798
589	DorsAttn	hippo	20	7	0.1740615391248904
590	DorsAttn	hippo	20	8	0.1536774485874363
591	DorsAttn	hippo	20	2	0.125194013906789
592	DorsAttn	hippo	20	3	0.1161890405458944
593	DorsAttn	hippo	20	4	0.1467155731401706
594	DorsAttn	hippo	20	5	0.1577668462502867
595	DorsAttn	hippo	20	6	0.1400939530728961
596	DorsAttn	hippo	20	7	0.1274873101633584
597	DorsAttn	hippo	20	8	0.1326910560208206
598	DorsAttn	hippo	20	2	0.1697117769235759
599	DorsAttn	hippo	20	3	0.1593674447117132
600	DorsAttn	hippo	20	4	0.1461618431464037
601	DorsAttn	hippo	20	5	0.1319287136490885
602	DorsAttn	hippo	20	6	0.1475652599895406
603	DorsAttn	hippo	20	7	0.1635840804640623
604	DorsAttn	hippo	20	8	0.1363198547722116
605	DorsAttn	hippo	20	2	0.0921973540840126
606	DorsAttn	hippo	20	3	0.0852553239338865
607	DorsAttn	hippo	20	4	0.0914993074633299
608	DorsAttn	hippo	20	5	0.0668752743092025
609	DorsAttn	hippo	20	6	0.0741147484739193
610	DorsAttn	hippo	20	7	0.0767985241440192
611	DorsAttn	hippo	20	8	0.0659666983921458
612	DorsAttn	hippo	20	2	0.0934074885271913
613	DorsAttn	hippo	20	3	0.1435518627156589
614	DorsAttn	hippo	20	4	0.1199913885363395
615	DorsAttn	hippo	20	5	0.1390185146898237
616	DorsAttn	hippo	20	6	0.140658529814536
617	DorsAttn	hippo	20	7	0.1283896777662453
618	DorsAttn	hippo	20	8	0.1244066643583115
619	DorsAttn	hippo	20	2	0.090098382427832
620	DorsAttn	hippo	20	3	0.1091704902462743
621	DorsAttn	hippo	20	4	0.1426871914559997
622	DorsAttn	hippo	20	5	0.1775044419338082
623	DorsAttn	hippo	20	6	0.1606782799383624
624	DorsAttn	hippo	20	7	0.1820446457427053
625	DorsAttn	hippo	20	8	0.1221663318997896
626	Limbic	amyg	20	3	0.1458705768269665
627	Limbic	amyg	20	4	0.1626141939341388
628	Limbic	amyg	20	5	0.1495643129346949
629	Limbic	amyg	20	6	0.1874705981177883
630	Limbic	amyg	20	7	0.1711082905360018
631	Limbic	amyg	20	8	0.1609376046484422
632	Limbic	amyg	20	2	0.1357259967032689
633	Limbic	amyg	20	3	0.093047526925462
634	Limbic	amyg	20	4	0.1165079379078799
635	Limbic	amyg	20	5	0.1030360572750073
636	Limbic	amyg	20	6	0.08840175355308
637	Limbic	amyg	20	7	0.0860745558369638
638	Limbic	amyg	20	8	0.0860875764168204
639	Limbic	amyg	20	2	0.1770193550533391
640	Limbic	amyg	20	3	0.0845267631827472
641	Limbic	amyg	20	4	0.082185758706889
642	Limbic	amyg	20	5	0.0778234551345807
643	Limbic	amyg	20	6	0.0887090466706538
644	Limbic	amyg	20	7	0.0858904148492678
645	Limbic	amyg	20	8	0.0847547674806258
646	Limbic	amyg	20	4	0.1564835772668363
647	Limbic	amyg	20	5	0.1354606003952402
648	Limbic	amyg	20	6	0.1623843494129891
649	Limbic	amyg	20	7	0.1631474759018446
650	Limbic	amyg	20	8	0.1766909165851449
651	Limbic	amyg	20	2	0.0265318479872642
652	Limbic	amyg	20	3	0.0218763693476337
653	Limbic	amyg	20	4	0.0190469615147263
654	Limbic	amyg	20	5	0.0215371499867155
655	Limbic	amyg	20	6	0.0247399316351092
656	Limbic	amyg	20	7	0.03059626709106
657	Limbic	amyg	20	8	0.028991820639269
658	Limbic	amyg	20	2	0.1562367015095584
659	Limbic	amyg	20	3	0.1101320571799688
660	Limbic	amyg	20	4	0.1396810363489997
661	Limbic	amyg	20	5	0.1472679599987592
662	Limbic	amyg	20	6	0.1258679575101212
663	Limbic	amyg	20	7	0.108214593588441
664	Limbic	amyg	20	8	0.1326916849566158
665	Limbic	amyg	20	2	0.1589478098737411
666	Limbic	amyg	20	3	0.1865744473715226
667	Limbic	amyg	20	4	0.2189385586117229
668	Limbic	amyg	20	7	0.261798957330513
669	Limbic	amyg	20	8	0.2721916021632091
670	Limbic	amyg	20	2	0.1716605150460612
671	Limbic	amyg	20	3	0.176153084641275
672	Limbic	amyg	20	4	0.1655191906932672
673	Limbic	amyg	20	5	0.1336835150547972
674	Limbic	amyg	20	6	0.1557388110997701
675	Limbic	amyg	20	7	0.1513677807578282
676	Limbic	amyg	20	8	0.1692745232103316
677	Limbic	amyg	20	2	0.0620263577302693
678	Limbic	amyg	20	3	0.1026687973152537
679	Limbic	amyg	20	4	0.0719651717206922
680	Limbic	amyg	20	5	0.1089577020712467
681	Limbic	amyg	20	6	0.1170638319461
682	Limbic	amyg	20	7	0.1123578539293623
683	Limbic	amyg	20	8	0.1196258222979465
684	Limbic	amyg	20	4	0.19078806389135
685	Limbic	amyg	20	5	0.2222753995745088
686	Limbic	amyg	20	6	0.2297472136627247
687	Limbic	amyg	20	7	0.2330255243616361
688	Limbic	amyg	20	8	0.2345873061066742
689	Limbic	amyg	20	2	0.1497517021528168
690	Limbic	amyg	20	3	0.157451554075433
691	Limbic	amyg	20	4	0.1549013117003227
692	Limbic	amyg	20	5	0.150110241971269
693	Limbic	amyg	20	6	0.1956410051170641
694	Limbic	amyg	20	7	0.1912909861050934
695	Limbic	amyg	20	8	0.1848070897142727
696	Limbic	amyg	20	2	0.1710666064189121
697	Limbic	amyg	20	3	0.1296297830054781
698	Limbic	amyg	20	4	0.1096828209184537
699	Limbic	amyg	20	5	0.0890392467865657
700	Limbic	amyg	20	6	0.1467076917853051
701	Limbic	amyg	20	7	0.1662045094434681
702	Limbic	amyg	20	8	0.1421232893161266
703	Limbic	amyg	20	4	0.1653336272605115
704	Limbic	amyg	20	5	0.1834931219979455
705	Limbic	amyg	20	6	0.145999811023222
706	Limbic	amyg	20	7	0.1559421038176855
707	Limbic	amyg	20	8	0.1740774920427116
708	Limbic	amyg	20	2	0.0539775334900838
709	Limbic	amyg	20	3	0.1249640503932535
710	Limbic	amyg	20	4	0.1496179028578009
711	Limbic	amyg	20	5	0.1554634060757615
712	Limbic	amyg	20	6	0.1586868152790645
713	Limbic	amyg	20	7	0.1560109190523891
714	Limbic	amyg	20	8	0.1574638856468819
715	Limbic	amyg	20	2	0.1853477757626201
716	Limbic	amyg	20	3	0.151217184127117
717	Limbic	amyg	20	4	0.1141158679716736
718	Limbic	amyg	20	5	0.0950125451302673
719	Limbic	amyg	20	6	0.127777290246638
720	Limbic	amyg	20	7	0.1183698148158247
721	Limbic	amyg	20	8	0.1043110848245905
722	Limbic	hippo	20	2	0.1531658863191123
723	Limbic	hippo	20	3	0.1303968600997694
724	Limbic	hippo	20	4	0.1164473388633039
725	Limbic	hippo	20	5	0.1091653519739046
726	Limbic	hippo	20	6	0.0930085904453461
727	Limbic	hippo	20	7	0.09951574593173
728	Limbic	hippo	20	8	0.1154693734265681
729	Limbic	hippo	20	2	0.1347048873944328
730	Limbic	hippo	20	3	0.1019025887196779
731	Limbic	hippo	20	4	0.1780814498566222
732	Limbic	hippo	20	5	0.1042452051172493
733	Limbic	hippo	20	6	0.0950409441316565
734	Limbic	hippo	20	7	0.0904039530032568
735	Limbic	hippo	20	8	0.1141218549701208
736	Limbic	hippo	20	2	0.1734261971368437
737	Limbic	hippo	20	3	0.0925145576507221
738	Limbic	hippo	20	4	0.0784055314816571
739	Limbic	hippo	20	5	0.0713766227573819
740	Limbic	hippo	20	6	0.1078295138036362
741	Limbic	hippo	20	7	0.100972474075395
742	Limbic	hippo	20	8	0.0899679937990393
743	Limbic	hippo	20	3	0.0321446290679337
744	Limbic	hippo	20	4	0.0727412993445438
745	Limbic	hippo	20	5	0.0720793575357743
746	Limbic	hippo	20	6	0.0789663327164141
747	Limbic	hippo	20	7	0.0783026940203516
748	Limbic	hippo	20	8	0.1000728544640601
749	Limbic	hippo	20	2	0.035040739477737
750	Limbic	hippo	20	3	0.0299712402016977
751	Limbic	hippo	20	4	0.0232555592842584
752	Limbic	hippo	20	5	0.0241245447072105
753	Limbic	hippo	20	6	0.0627206709632295
754	Limbic	hippo	20	7	0.0568529722272884
755	Limbic	hippo	20	8	0.0649787974790635
756	Limbic	hippo	20	2	0.1286178354437641
757	Limbic	hippo	20	3	0.1022474191520164
758	Limbic	hippo	20	4	0.1128574041135297
759	Limbic	hippo	20	5	0.110813352689167
760	Limbic	hippo	20	6	0.1042030405109181
761	Limbic	hippo	20	7	0.1117126957570035
762	Limbic	hippo	20	8	0.1191241398074055
763	Limbic	hippo	20	2	0.1394465739585804
764	Limbic	hippo	20	3	0.1816596268768887
765	Limbic	hippo	20	4	0.2011269463048199
766	Limbic	hippo	20	5	0.2114396580169415
767	Limbic	hippo	20	6	0.2321652846840509
768	Limbic	hippo	20	7	0.2540611470323997
769	Limbic	hippo	20	8	0.2561468414310417
770	Limbic	hippo	20	3	0.1742515116340079
771	Limbic	hippo	20	4	0.1401376125132021
772	Limbic	hippo	20	5	0.1723607048977045
773	Limbic	hippo	20	6	0.1785452053024188
774	Limbic	hippo	20	7	0.2121605574940049
775	Limbic	hippo	20	8	0.234436503245534
776	Limbic	hippo	20	3	0.0883671267107528
777	Limbic	hippo	20	4	0.1053162820864549
778	Limbic	hippo	20	5	0.1056957280711432
779	Limbic	hippo	20	6	0.1251632783376522
780	Limbic	hippo	20	7	0.1250804329699563
781	Limbic	hippo	20	8	0.1282649180132963
782	Limbic	hippo	20	4	0.1883241005818207
783	Limbic	hippo	20	5	0.2130352533229185
784	Limbic	hippo	20	6	0.1885349711637794
785	Limbic	hippo	20	7	0.1942984729995402
786	Limbic	hippo	20	8	0.1974397713925876
787	Limbic	hippo	20	2	0.1623362880526475
788	Limbic	hippo	20	3	0.1685535362691305
789	Limbic	hippo	20	4	0.129756803087589
790	Limbic	hippo	20	5	0.1181298839120314
791	Limbic	hippo	20	6	0.1315137516026464
792	Limbic	hippo	20	7	0.1500462924484324
793	Limbic	hippo	20	8	0.1594015101969833
794	Limbic	hippo	20	2	0.1744465254291834
795	Limbic	hippo	20	3	0.1892788835237543
796	Limbic	hippo	20	4	0.1463779638522456
797	Limbic	hippo	20	5	0.1535301152930639
798	Limbic	hippo	20	6	0.1567043584196358
799	Limbic	hippo	20	7	0.1532860178049344
800	Limbic	hippo	20	8	0.1649906750575066
801	Limbic	hippo	20	3	0.1374681587152447
802	Limbic	hippo	20	4	0.1135717920136723
803	Limbic	hippo	20	5	0.1094335685990916
804	Limbic	hippo	20	6	0.0995447253411446
805	Limbic	hippo	20	7	0.1244644384812732
806	Limbic	hippo	20	8	0.1144014050365966
807	Limbic	hippo	20	2	0.0724368335909572
808	Limbic	hippo	20	3	0.1306485224305925
809	Limbic	hippo	20	4	0.1302394259479932
810	Limbic	hippo	20	5	0.1120215881071662
811	Limbic	hippo	20	6	0.1584646403499632
812	Limbic	hippo	20	7	0.1553042665594377
813	Limbic	hippo	20	8	0.1600760486512744
814	Limbic	hippo	20	2	0.1602207369158463
815	Limbic	hippo	20	3	0.1437612422456166
816	Limbic	hippo	20	4	0.1358392052207268
817	Limbic	hippo	20	5	0.1459198830508659
818	Limbic	hippo	20	6	0.1286706679283297
819	Limbic	hippo	20	7	0.1494478935712331
820	Limbic	hippo	20	8	0.1044274567792321
821	SalVentAttn	amyg	20	2	0.1280734478980882
822	SalVentAttn	amyg	20	3	0.090520636827753
823	SalVentAttn	amyg	20	4	0.0898073194485562
824	SalVentAttn	amyg	20	5	0.1712925798694956
825	SalVentAttn	amyg	20	6	0.1704293294015682
826	SalVentAttn	amyg	20	7	0.1583027581275639
827	SalVentAttn	amyg	20	8	0.1781296913092039
828	SalVentAttn	amyg	20	2	0.1144408974749247
829	SalVentAttn	amyg	20	3	0.1260234872237126
830	SalVentAttn	amyg	20	4	0.1504044788239425
831	SalVentAttn	amyg	20	5	0.1274444653325365
832	SalVentAttn	amyg	20	6	0.0971601697502013
833	SalVentAttn	amyg	20	7	0.0980694475002217
834	SalVentAttn	amyg	20	8	0.0869568788107639
835	SalVentAttn	amyg	20	2	0.1291740390407824
836	SalVentAttn	amyg	20	3	0.1493483174465948
837	SalVentAttn	amyg	20	4	0.1344079165119363
838	SalVentAttn	amyg	20	5	0.0751204300766052
839	SalVentAttn	amyg	20	6	0.0988674205954032
840	SalVentAttn	amyg	20	7	0.1019472209966591
841	SalVentAttn	amyg	20	8	0.0924997273716702
842	SalVentAttn	amyg	20	2	0.1456421728895855
843	SalVentAttn	amyg	20	3	0.103465606602523
844	SalVentAttn	amyg	20	4	0.1268017517842582
845	SalVentAttn	amyg	20	5	0.1600301935336522
846	SalVentAttn	amyg	20	6	0.1555336624250579
847	SalVentAttn	amyg	20	7	0.1474050092118314
848	SalVentAttn	amyg	20	8	0.1176228775611949
849	SalVentAttn	amyg	20	2	0.0201960720331995
850	SalVentAttn	amyg	20	3	0.0201990938006896
851	SalVentAttn	amyg	20	4	0.0185113142663339
852	SalVentAttn	amyg	20	5	0.0221456304736672
853	SalVentAttn	amyg	20	6	0.0442892087570135
854	SalVentAttn	amyg	20	7	0.0411927429901671
855	SalVentAttn	amyg	20	8	0.032130153123635
856	SalVentAttn	amyg	20	2	0.096957241219784
857	SalVentAttn	amyg	20	3	0.1327439600679922
858	SalVentAttn	amyg	20	4	0.1250180076725839
859	SalVentAttn	amyg	20	5	0.1164352242309429
860	SalVentAttn	amyg	20	6	0.1178995556437134
861	SalVentAttn	amyg	20	7	0.1063657566806617
862	SalVentAttn	amyg	20	8	0.1013034068242016
863	SalVentAttn	amyg	20	2	0.1316448794967514
864	SalVentAttn	amyg	20	3	0.1512695017203837
865	SalVentAttn	amyg	20	4	0.1872371121908214
866	SalVentAttn	amyg	20	5	0.2209840756128441
867	SalVentAttn	amyg	20	6	0.2244770208655889
868	SalVentAttn	amyg	20	7	0.2352733143669819
869	SalVentAttn	amyg	20	8	0.218771388023748
870	SalVentAttn	amyg	20	2	0.1334437865530722
871	SalVentAttn	amyg	20	3	0.1522283174058802
872	SalVentAttn	amyg	20	4	0.1720169875378021
873	SalVentAttn	amyg	20	5	0.1132772861302315
874	SalVentAttn	amyg	20	6	0.1292229957993488
875	SalVentAttn	amyg	20	7	0.1341479840486922
876	SalVentAttn	amyg	20	8	0.1242356202329942
877	SalVentAttn	amyg	20	2	0.0745261601721053
878	SalVentAttn	amyg	20	3	0.0690571154662765
879	SalVentAttn	amyg	20	4	0.0892176747499672
880	SalVentAttn	amyg	20	5	0.079664998807142
881	SalVentAttn	amyg	20	6	0.0904704623550849
882	SalVentAttn	amyg	20	7	0.0929049091955462
883	SalVentAttn	amyg	20	8	0.0921832868845584
884	SalVentAttn	amyg	20	2	0.1502451412454757
885	SalVentAttn	amyg	20	3	0.1698062444036713
886	SalVentAttn	amyg	20	4	0.1832254957424279
887	SalVentAttn	amyg	20	5	0.2105774135029817
888	SalVentAttn	amyg	20	6	0.194715832089453
889	SalVentAttn	amyg	20	7	0.1932913235652462
890	SalVentAttn	amyg	20	8	0.194852870920674
891	SalVentAttn	amyg	20	2	0.1170949713210561
892	SalVentAttn	amyg	20	3	0.1632048390685265
893	SalVentAttn	amyg	20	4	0.1646221691681288
894	SalVentAttn	amyg	20	5	0.1642258666432289
895	SalVentAttn	amyg	20	6	0.1807959037960448
896	SalVentAttn	amyg	20	7	0.161444709436859
897	SalVentAttn	amyg	20	8	0.1617789959853582
898	SalVentAttn	amyg	20	2	0.160120345173652
899	SalVentAttn	amyg	20	3	0.1656787076453283
900	SalVentAttn	amyg	20	4	0.2003476656936624
901	SalVentAttn	amyg	20	5	0.1691640985770045
902	SalVentAttn	amyg	20	6	0.1641673108489202
903	SalVentAttn	amyg	20	7	0.154823273220561
904	SalVentAttn	amyg	20	8	0.1573163262045523
905	SalVentAttn	amyg	20	2	0.0918152883473248
906	SalVentAttn	amyg	20	3	0.1539529372162198
907	SalVentAttn	amyg	20	4	0.1409503069476185
908	SalVentAttn	amyg	20	5	0.1336451675773535
909	SalVentAttn	amyg	20	6	0.1515742283685302
910	SalVentAttn	amyg	20	7	0.1251483344750919
911	SalVentAttn	amyg	20	8	0.1237186125133318
912	SalVentAttn	amyg	20	2	0.0985094105140723
913	SalVentAttn	amyg	20	3	0.2244969758065274
914	SalVentAttn	amyg	20	4	0.1603678679271628
915	SalVentAttn	amyg	20	5	0.1419777891851564
916	SalVentAttn	amyg	20	6	0.1451759825855395
917	SalVentAttn	amyg	20	7	0.168371277024531
918	SalVentAttn	amyg	20	8	0.1687183334659392
919	SalVentAttn	amyg	20	2	0.1091646163892395
920	SalVentAttn	amyg	20	3	0.1210521567211666
921	SalVentAttn	amyg	20	4	0.143141518966438
922	SalVentAttn	amyg	20	5	0.1648901181759913
923	SalVentAttn	amyg	20	6	0.1255904535131744
924	SalVentAttn	amyg	20	7	0.1105460188474854
925	SalVentAttn	amyg	20	8	0.112106848587883
926	SalVentAttn	hippo	20	2	0.1190549067739194
927	SalVentAttn	hippo	20	3	0.1093659681512801
928	SalVentAttn	hippo	20	4	0.0775021153543833
929	SalVentAttn	hippo	20	5	0.0898012136889242
930	SalVentAttn	hippo	20	6	0.11692535419193
931	SalVentAttn	hippo	20	7	0.0865818239963661
932	SalVentAttn	hippo	20	8	0.0897833585114096
933	SalVentAttn	hippo	20	2	0.109711120257301
934	SalVentAttn	hippo	20	3	0.1378756510214143
935	SalVentAttn	hippo	20	4	0.1562232680183367
936	SalVentAttn	hippo	20	5	0.1386194095337469
937	SalVentAttn	hippo	20	6	0.1271955111482751
938	SalVentAttn	hippo	20	7	0.1184245597671724
939	SalVentAttn	hippo	20	8	0.0978840793780411
940	SalVentAttn	hippo	20	2	0.1272801054110046
941	SalVentAttn	hippo	20	3	0.1580145503054754
942	SalVentAttn	hippo	20	4	0.1459976032427229
943	SalVentAttn	hippo	20	5	0.1488834958210903
944	SalVentAttn	hippo	20	6	0.0865487833355141
945	SalVentAttn	hippo	20	7	0.1228024992362337
946	SalVentAttn	hippo	20	8	0.1248230837668201
947	SalVentAttn	hippo	20	2	0.1232389879795714
948	SalVentAttn	hippo	20	3	0.083065754104884
949	SalVentAttn	hippo	20	4	0.0690106706130965
950	SalVentAttn	hippo	20	5	0.0723793393845611
951	SalVentAttn	hippo	20	6	0.0682343319499315
952	SalVentAttn	hippo	20	7	0.0666015897934637
953	SalVentAttn	hippo	20	8	0.0580294903357079
954	SalVentAttn	hippo	20	2	0.0341257541826093
955	SalVentAttn	hippo	20	3	0.0327779083518914
956	SalVentAttn	hippo	20	4	0.021571709529492
957	SalVentAttn	hippo	20	5	0.0218999427375496
958	SalVentAttn	hippo	20	6	0.0672728025822512
959	SalVentAttn	hippo	20	7	0.0605094095619907
960	SalVentAttn	hippo	20	8	0.0537453701188919
961	SalVentAttn	hippo	20	2	0.1573968198610228
962	SalVentAttn	hippo	20	3	0.1239289103120839
963	SalVentAttn	hippo	20	4	0.109219489577935
964	SalVentAttn	hippo	20	5	0.1220979243158173
965	SalVentAttn	hippo	20	6	0.1092711356820664
966	SalVentAttn	hippo	20	7	0.0922335403081174
967	SalVentAttn	hippo	20	8	0.0984670750199077
968	SalVentAttn	hippo	20	2	0.1228004196705373
969	SalVentAttn	hippo	20	3	0.1929934526154705
970	SalVentAttn	hippo	20	4	0.1791331522181287
971	SalVentAttn	hippo	20	5	0.1845929635993569
972	SalVentAttn	hippo	20	6	0.2260072831189278
973	SalVentAttn	hippo	20	7	0.2187029617112072
974	SalVentAttn	hippo	20	8	0.2233152377074992
975	SalVentAttn	hippo	20	2	0.1323334170106495
976	SalVentAttn	hippo	20	3	0.1436165198633394
977	SalVentAttn	hippo	20	4	0.1656552016002261
978	SalVentAttn	hippo	20	5	0.0985789424142529
979	SalVentAttn	hippo	20	6	0.144475256946985
980	SalVentAttn	hippo	20	7	0.1360575634498549
981	SalVentAttn	hippo	20	8	0.1022010825200695
982	SalVentAttn	hippo	20	2	0.1120655182189747
983	SalVentAttn	hippo	20	3	0.0798682033408428
984	SalVentAttn	hippo	20	4	0.0896557901837664
985	SalVentAttn	hippo	20	5	0.0922514093947801
986	SalVentAttn	hippo	20	6	0.0974511160727145
987	SalVentAttn	hippo	20	7	0.0978840066547144
988	SalVentAttn	hippo	20	8	0.0984296562232035
989	SalVentAttn	hippo	20	2	0.1359406715593302
990	SalVentAttn	hippo	20	3	0.1601509382473326
991	SalVentAttn	hippo	20	4	0.1466615429762248
992	SalVentAttn	hippo	20	5	0.1695501516235969
993	SalVentAttn	hippo	20	6	0.1672805533002582
994	SalVentAttn	hippo	20	7	0.1604299758251253
995	SalVentAttn	hippo	20	8	0.1494346874531742
996	SalVentAttn	hippo	20	2	0.1282479870221196
997	SalVentAttn	hippo	20	3	0.1721535173193768
998	SalVentAttn	hippo	20	4	0.1902390773053187
999	SalVentAttn	hippo	20	5	0.15983954560601
1000	SalVentAttn	hippo	20	6	0.1573819881316102
1001	SalVentAttn	hippo	20	7	0.1367897891120975
1002	SalVentAttn	hippo	20	8	0.1532080298754579
1003	SalVentAttn	hippo	20	2	0.1601969596265155
1004	SalVentAttn	hippo	20	3	0.1572037700844803
1005	SalVentAttn	hippo	20	4	0.1740194181526356
1006	SalVentAttn	hippo	20	5	0.1446088767880315
1007	SalVentAttn	hippo	20	6	0.130921171562856
1008	SalVentAttn	hippo	20	7	0.1412721669106118
1009	SalVentAttn	hippo	20	8	0.1450306327049046
1010	SalVentAttn	hippo	20	2	0.0920488271511784
1011	SalVentAttn	hippo	20	3	0.1045270731424734
1012	SalVentAttn	hippo	20	4	0.0983381366059887
1013	SalVentAttn	hippo	20	5	0.0768513034672504
1014	SalVentAttn	hippo	20	6	0.0716238601148993
1015	SalVentAttn	hippo	20	7	0.0849391976738928
1016	SalVentAttn	hippo	20	8	0.0894137898183845
1017	SalVentAttn	hippo	20	2	0.1299637279629688
1018	SalVentAttn	hippo	20	3	0.2303529143803891
1019	SalVentAttn	hippo	20	4	0.1799629805794318
1020	SalVentAttn	hippo	20	5	0.1688419517162142
1021	SalVentAttn	hippo	20	6	0.1675881927353938
1022	SalVentAttn	hippo	20	7	0.1667884099534554
1023	SalVentAttn	hippo	20	8	0.1619710004132318
1024	SalVentAttn	hippo	20	2	0.1035771735290688
1025	SalVentAttn	hippo	20	3	0.1273003305241946
1026	SalVentAttn	hippo	20	4	0.1418435028703314
1027	SalVentAttn	hippo	20	5	0.0725049848604823
1028	SalVentAttn	hippo	20	6	0.1078039074142023
1029	SalVentAttn	hippo	20	7	0.0877054911149666
1030	SalVentAttn	hippo	20	8	0.1100499623436429
1031	SomMot	amyg	20	2	0.1435092365337592
1032	SomMot	amyg	20	3	0.1192620193148031
1033	SomMot	amyg	20	4	0.1088549310640644
1034	SomMot	amyg	20	5	0.159791454306108
1035	SomMot	amyg	20	6	0.1711043097647065
1036	SomMot	amyg	20	7	0.1543473483467949
1037	SomMot	amyg	20	8	0.1608704653044546
1038	SomMot	amyg	20	2	0.1240755300240596
1039	SomMot	amyg	20	3	0.1374826538006535
1040	SomMot	amyg	20	4	0.1507504687989251
1041	SomMot	amyg	20	5	0.0863278331257567
1042	SomMot	amyg	20	6	0.1068898065551813
1043	SomMot	amyg	20	7	0.1034055595963849
1044	SomMot	amyg	20	8	0.094012133642225
1045	SomMot	amyg	20	2	0.1744008473694781
1046	SomMot	amyg	20	3	0.152067842325949
1047	SomMot	amyg	20	4	0.1720509451965671
1048	SomMot	amyg	20	5	0.0875038359708174
1049	SomMot	amyg	20	6	0.1155788501408085
1050	SomMot	amyg	20	7	0.0861448028391473
1051	SomMot	amyg	20	8	0.0911710519980335
1052	SomMot	amyg	20	2	0.1157903409035613
1053	SomMot	amyg	20	3	0.1721331735201057
1054	SomMot	amyg	20	4	0.1191062298365698
1055	SomMot	amyg	20	5	0.151578571800607
1056	SomMot	amyg	20	6	0.1280264432544848
1057	SomMot	amyg	20	7	0.1436447243237245
1058	SomMot	amyg	20	8	0.1375879909526315
1059	SomMot	amyg	20	2	0.0228464683754131
1060	SomMot	amyg	20	3	0.0204954076816844
1061	SomMot	amyg	20	4	0.0199976251337395
1062	SomMot	amyg	20	5	0.0483803835285006
1063	SomMot	amyg	20	6	0.0503576873862824
1064	SomMot	amyg	20	7	0.050906346088984
1065	SomMot	amyg	20	8	0.0538038889190914
1066	SomMot	amyg	20	2	0.1682916463971822
1067	SomMot	amyg	20	3	0.1385245423155539
1068	SomMot	amyg	20	4	0.12008853832822
1069	SomMot	amyg	20	5	0.1286922467369499
1070	SomMot	amyg	20	6	0.1235808959664179
1071	SomMot	amyg	20	7	0.1102700226837847
1072	SomMot	amyg	20	8	0.1114878069936033
1073	SomMot	amyg	20	2	0.156858513681509
1074	SomMot	amyg	20	3	0.151612571892194
1075	SomMot	amyg	20	4	0.1728031480353694
1076	SomMot	amyg	20	5	0.1853262587556838
1077	SomMot	amyg	20	6	0.1846272479650675
1078	SomMot	amyg	20	7	0.1930568357348983
1079	SomMot	amyg	20	8	0.1794452743829091
1080	SomMot	amyg	20	2	0.139223838180845
1081	SomMot	amyg	20	3	0.1420691754380444
1082	SomMot	amyg	20	4	0.175408072673784
1083	SomMot	amyg	20	5	0.1709468862710359
1084	SomMot	amyg	20	6	0.1906589119504048
1085	SomMot	amyg	20	7	0.1481367761221208
1086	SomMot	amyg	20	8	0.1319614181263678
1087	SomMot	amyg	20	2	0.0601604725115096
1088	SomMot	amyg	20	3	0.0760103334235897
1089	SomMot	amyg	20	4	0.1166664486477968
1090	SomMot	amyg	20	5	0.103762870010297
1091	SomMot	amyg	20	6	0.1152982623109723
1092	SomMot	amyg	20	7	0.1143677972133348
1093	SomMot	amyg	20	8	0.0896249887406538
1094	SomMot	amyg	20	2	0.1361050851700178
1095	SomMot	amyg	20	3	0.1313211481739436
1096	SomMot	amyg	20	4	0.1790755344879273
1097	SomMot	amyg	20	5	0.1874045128122702
1098	SomMot	amyg	20	6	0.1913794000130022
1099	SomMot	amyg	20	7	0.1923603140344993
1100	SomMot	amyg	20	8	0.1745096949983307
1101	SomMot	amyg	20	2	0.149876096281611
1102	SomMot	amyg	20	3	0.151165984481295
1103	SomMot	amyg	20	4	0.1514852058413682
1104	SomMot	amyg	20	5	0.1478906825162314
1105	SomMot	amyg	20	6	0.1449652106076632
1106	SomMot	amyg	20	7	0.1718843566443441
1107	SomMot	amyg	20	8	0.1502306624123388
1108	SomMot	amyg	20	2	0.1593181117747366
1109	SomMot	amyg	20	3	0.1924172581312752
1110	SomMot	amyg	20	5	0.1816941084081635
1111	SomMot	amyg	20	6	0.151291431880075
1112	SomMot	amyg	20	7	0.1745859699256461
1113	SomMot	amyg	20	8	0.1800706416001508
1114	SomMot	amyg	20	2	0.0912624826427671
1115	SomMot	amyg	20	3	0.1146303552829333
1116	SomMot	amyg	20	4	0.127927578326718
1117	SomMot	amyg	20	5	0.1407915918214839
1118	SomMot	amyg	20	6	0.1073319086030887
1119	SomMot	amyg	20	7	0.119535798972292
1120	SomMot	amyg	20	8	0.113096104015387
1121	SomMot	amyg	20	2	0.09500412560431
1122	SomMot	amyg	20	3	0.1146469663755948
1123	SomMot	amyg	20	4	0.109257524451533
1124	SomMot	amyg	20	5	0.1164285127354338
1125	SomMot	amyg	20	6	0.1090061315995669
1126	SomMot	amyg	20	7	0.110924522791181
1127	SomMot	amyg	20	8	0.1208469962489658
1128	SomMot	amyg	20	2	0.1146271458273172
1129	SomMot	amyg	20	3	0.1594462377926707
1130	SomMot	amyg	20	4	0.1746157249521002
1131	SomMot	amyg	20	5	0.1487392535860018
1132	SomMot	amyg	20	6	0.1255279352952238
1133	SomMot	amyg	20	7	0.1578701356050718
1134	SomMot	amyg	20	8	0.1382359774266816
1135	SomMot	hippo	20	2	0.1387093921629746
1136	SomMot	hippo	20	3	0.1210934937223011
1137	SomMot	hippo	20	4	0.1042166400412444
1138	SomMot	hippo	20	5	0.0894782230194318
1139	SomMot	hippo	20	6	0.1224983104146828
1140	SomMot	hippo	20	7	0.1053153334888214
1141	SomMot	hippo	20	8	0.0934817524814095
1142	SomMot	hippo	20	2	0.124108675672923
1143	SomMot	hippo	20	3	0.1430092814708204
1144	SomMot	hippo	20	4	0.1649891033230882
1145	SomMot	hippo	20	5	0.150125640363325
1146	SomMot	hippo	20	6	0.1291046705300665
1147	SomMot	hippo	20	7	0.1387750721800158
1148	SomMot	hippo	20	8	0.1260403338323054
1149	SomMot	hippo	20	2	0.1865791483144064
1150	SomMot	hippo	20	3	0.1602344515937809
1151	SomMot	hippo	20	4	0.177581091610593
1152	SomMot	hippo	20	5	0.1433714651904467
1153	SomMot	hippo	20	6	0.1103681228269772
1154	SomMot	hippo	20	7	0.1331548570880279
1155	SomMot	hippo	20	8	0.0981320200365069
1156	SomMot	hippo	20	2	0.1001479700964138
1157	SomMot	hippo	20	3	0.0688592536816056
1158	SomMot	hippo	20	4	0.0646469910009304
1159	SomMot	hippo	20	5	0.061893453659423
1160	SomMot	hippo	20	6	0.0577403779895821
1161	SomMot	hippo	20	7	0.0702805985076565
1162	SomMot	hippo	20	8	0.0611515566152099
1163	SomMot	hippo	20	2	0.027307942888636
1164	SomMot	hippo	20	3	0.0332484668445532
1165	SomMot	hippo	20	4	0.0296970341649037
1166	SomMot	hippo	20	5	0.0599356889441751
1167	SomMot	hippo	20	6	0.0572226902767366
1168	SomMot	hippo	20	7	0.0537757216448864
1169	SomMot	hippo	20	8	0.0617409844059935
1170	SomMot	hippo	20	2	0.1699266332125443
1171	SomMot	hippo	20	3	0.1377986655629577
1172	SomMot	hippo	20	4	0.1166238384002012
1173	SomMot	hippo	20	5	0.11924036166291
1174	SomMot	hippo	20	6	0.0990419506587154
1175	SomMot	hippo	20	7	0.1050731950804427
1176	SomMot	hippo	20	8	0.0966407080407919
1177	SomMot	hippo	20	2	0.1477342524350337
1178	SomMot	hippo	20	3	0.1396698649048838
1179	SomMot	hippo	20	4	0.157775218644465
1180	SomMot	hippo	20	5	0.1715767583103967
1181	SomMot	hippo	20	6	0.1899027524351844
1182	SomMot	hippo	20	7	0.1842838562303665
1183	SomMot	hippo	20	8	0.1742526579088109
1184	SomMot	hippo	20	2	0.14046592192282
1185	SomMot	hippo	20	3	0.1531408352804077
1186	SomMot	hippo	20	4	0.1876056630482816
1187	SomMot	hippo	20	5	0.1720374014817758
1188	SomMot	hippo	20	6	0.1664537767710582
1189	SomMot	hippo	20	7	0.1540549808279046
1190	SomMot	hippo	20	8	0.1509052898331355
1191	SomMot	hippo	20	2	0.1236136450064104
1192	SomMot	hippo	20	3	0.1058545938207358
1193	SomMot	hippo	20	4	0.1154236709272543
1194	SomMot	hippo	20	5	0.113588204553166
1195	SomMot	hippo	20	6	0.1097942168825561
1196	SomMot	hippo	20	7	0.1101664192836973
1197	SomMot	hippo	20	8	0.1133676118540753
1198	SomMot	hippo	20	2	0.1191677954327494
1199	SomMot	hippo	20	3	0.1820619606858561
1200	SomMot	hippo	20	4	0.1582260969257157
1201	SomMot	hippo	20	5	0.1635791627428938
1202	SomMot	hippo	20	6	0.1710563488985731
1203	SomMot	hippo	20	7	0.1708344491055727
1204	SomMot	hippo	20	8	0.1501954454294803
1205	SomMot	hippo	20	2	0.1536855208153204
1206	SomMot	hippo	20	3	0.1530053523027084
1207	SomMot	hippo	20	4	0.1679529670050693
1208	SomMot	hippo	20	5	0.1615270686283453
1209	SomMot	hippo	20	6	0.1302764080936465
1210	SomMot	hippo	20	7	0.1478058151655211
1211	SomMot	hippo	20	8	0.1052202229602937
1212	SomMot	hippo	20	2	0.1437300319714184
1213	SomMot	hippo	20	3	0.1641534743129608
1214	SomMot	hippo	20	5	0.1699627174778476
1215	SomMot	hippo	20	6	0.1695011080361851
1216	SomMot	hippo	20	7	0.1529577846607382
1217	SomMot	hippo	20	8	0.1830759458543641
1218	SomMot	hippo	20	2	0.084881844625736
1219	SomMot	hippo	20	3	0.1000771719237722
1220	SomMot	hippo	20	4	0.1243473540051155
1221	SomMot	hippo	20	5	0.1064944580104936
1222	SomMot	hippo	20	6	0.1050735297249667
1223	SomMot	hippo	20	7	0.1030890939035375
1224	SomMot	hippo	20	8	0.0946051524844969
1225	SomMot	hippo	20	2	0.1147960654038106
1226	SomMot	hippo	20	3	0.1229104638866354
1227	SomMot	hippo	20	4	0.1296980947319043
1228	SomMot	hippo	20	5	0.1453858838833889
1229	SomMot	hippo	20	6	0.1240314131260046
1230	SomMot	hippo	20	7	0.1235303058010018
1231	SomMot	hippo	20	8	0.1180737458981002
1232	SomMot	hippo	20	2	0.1028727021839081
1233	SomMot	hippo	20	3	0.161964923159777
1234	SomMot	hippo	20	4	0.1761020004173505
1235	SomMot	hippo	20	5	0.1761288773861071
1236	SomMot	hippo	20	6	0.1199918900616452
1237	SomMot	hippo	20	7	0.107225404366795
1238	SomMot	hippo	20	8	0.1296985056176251
1239	Vis	amyg	20	2	0.1484362259693741
1240	Vis	amyg	20	3	0.1287687664370935
1241	Vis	amyg	20	4	0.1259601159652938
1242	Vis	amyg	20	5	0.12011424695983
1243	Vis	amyg	20	6	0.1379348367296972
1244	Vis	amyg	20	7	0.1344314606665584
1245	Vis	amyg	20	8	0.1208353892740635
1246	Vis	amyg	20	2	0.0997875711864652
1247	Vis	amyg	20	3	0.1053304964218495
1248	Vis	amyg	20	4	0.110671865272217
1249	Vis	amyg	20	5	0.1134549151935535
1250	Vis	amyg	20	6	0.0897494958078528
1251	Vis	amyg	20	7	0.0853311590723455
1252	Vis	amyg	20	8	0.0782385729732063
1253	Vis	amyg	20	2	0.1671038600602887
1254	Vis	amyg	20	3	0.1371789976609036
1255	Vis	amyg	20	4	0.1451111118698707
1256	Vis	amyg	20	5	0.1044400694017008
1257	Vis	amyg	20	6	0.126944209914899
1258	Vis	amyg	20	7	0.0971819094455601
1259	Vis	amyg	20	8	0.1071960127601618
1260	Vis	amyg	20	2	0.0975189153624199
1261	Vis	amyg	20	3	0.1094020772223986
1262	Vis	amyg	20	4	0.0898426297907665
1263	Vis	amyg	20	5	0.1036980007933785
1264	Vis	amyg	20	6	0.1201629474077877
1265	Vis	amyg	20	7	0.0967627048913098
1266	Vis	amyg	20	8	0.1004428873884194
1267	Vis	amyg	20	2	0.0209146038679569
1268	Vis	amyg	20	3	0.0192201926255141
1269	Vis	amyg	20	4	0.0177261568825501
1270	Vis	amyg	20	5	0.0267801109840839
1271	Vis	amyg	20	6	0.0300664426089808
1272	Vis	amyg	20	7	0.0373716273374324
1273	Vis	amyg	20	8	0.041137537880669
1274	Vis	amyg	20	2	0.0909349026085789
1275	Vis	amyg	20	3	0.0975686329191367
1276	Vis	amyg	20	4	0.0960365723835404
1277	Vis	amyg	20	5	0.1063403898893973
1278	Vis	amyg	20	6	0.1008115126094645
1279	Vis	amyg	20	7	0.1125449416757835
1280	Vis	amyg	20	8	0.1025426111497443
1281	Vis	amyg	20	2	0.1292178870666734
1282	Vis	amyg	20	3	0.1278114774197349
1283	Vis	amyg	20	4	0.144854195115884
1284	Vis	amyg	20	5	0.1466653078804525
1285	Vis	amyg	20	6	0.1601398435527264
1286	Vis	amyg	20	7	0.1484758736483749
1287	Vis	amyg	20	8	0.1536388796233635
1288	Vis	amyg	20	2	0.1370701828375226
1289	Vis	amyg	20	3	0.1339240570514216
1290	Vis	amyg	20	4	0.1322258560774249
1291	Vis	amyg	20	5	0.1341529040612016
1292	Vis	amyg	20	6	0.1384058612571293
1293	Vis	amyg	20	7	0.1070862745212462
1294	Vis	amyg	20	8	0.1028223060437466
1295	Vis	amyg	20	2	0.0751571211587941
1296	Vis	amyg	20	3	0.0716227631221711
1297	Vis	amyg	20	4	0.1021897642984522
1298	Vis	amyg	20	5	0.0947656736518557
1299	Vis	amyg	20	6	0.0997621177305782
1300	Vis	amyg	20	7	0.1043914679055408
1301	Vis	amyg	20	8	0.1067049467214071
1302	Vis	amyg	20	2	0.1273473210820964
1303	Vis	amyg	20	3	0.1306977403761297
1304	Vis	amyg	20	4	0.1276449605973163
1305	Vis	amyg	20	5	0.1484740663733373
1306	Vis	amyg	20	6	0.1517750345872132
1307	Vis	amyg	20	7	0.164173978022557
1308	Vis	amyg	20	8	0.1533221518361862
1309	Vis	amyg	20	2	0.1456122123561011
1310	Vis	amyg	20	3	0.1366078098478193
1311	Vis	amyg	20	4	0.1419353305149704
1312	Vis	amyg	20	5	0.1308041465788099
1313	Vis	amyg	20	6	0.1463295818317501
1314	Vis	amyg	20	7	0.1567647876727235
1315	Vis	amyg	20	8	0.1324972779773604
1316	Vis	amyg	20	2	0.1520179337446054
1317	Vis	amyg	20	3	0.1591807538191006
1318	Vis	amyg	20	4	0.1789109464596373
1319	Vis	amyg	20	5	0.2076921111332263
1320	Vis	amyg	20	6	0.2126128926802134
1321	Vis	amyg	20	7	0.1835959033768293
1322	Vis	amyg	20	8	0.1561581968804136
1323	Vis	amyg	20	2	0.0813813795520429
1324	Vis	amyg	20	3	0.1060530126433884
1325	Vis	amyg	20	4	0.1271997402294394
1326	Vis	amyg	20	5	0.1221696933843058
1327	Vis	amyg	20	6	0.1257370070654421
1328	Vis	amyg	20	7	0.1140082494594957
1329	Vis	amyg	20	8	0.0990948642187325
1330	Vis	amyg	20	2	0.093303663327084
1331	Vis	amyg	20	3	0.1174097586067869
1332	Vis	amyg	20	4	0.1124604870200363
1333	Vis	amyg	20	5	0.1128796426015648
1334	Vis	amyg	20	6	0.1075439831860309
1335	Vis	amyg	20	7	0.1051014857970514
1336	Vis	amyg	20	8	0.1058762573229344
1337	Vis	amyg	20	2	0.1395272728655319
1338	Vis	amyg	20	3	0.1272661984429595
1339	Vis	amyg	20	4	0.1476168821351334
1340	Vis	amyg	20	5	0.14975569973538
1341	Vis	amyg	20	6	0.1401482208966899
1342	Vis	amyg	20	7	0.1205118229358345
1343	Vis	amyg	20	8	0.1129612126836402
1344	Vis	hippo	20	2	0.1469816529257102
1345	Vis	hippo	20	3	0.1182477808527759
1346	Vis	hippo	20	4	0.1269982808396536
1347	Vis	hippo	20	5	0.0897060173008427
1348	Vis	hippo	20	6	0.0924031909652593
1349	Vis	hippo	20	7	0.0997367354870033
1350	Vis	hippo	20	8	0.0943431671763365
1351	Vis	hippo	20	2	0.1127994996338141
1352	Vis	hippo	20	3	0.10496513787584
1353	Vis	hippo	20	4	0.1152533545771395
1354	Vis	hippo	20	5	0.1161721662648033
1355	Vis	hippo	20	6	0.1033767449273686
1356	Vis	hippo	20	7	0.1042385130170592
1357	Vis	hippo	20	8	0.0865019101410811
1358	Vis	hippo	20	2	0.1727885698160687
1359	Vis	hippo	20	3	0.1432094956644336
1360	Vis	hippo	20	4	0.1541557038374386
1361	Vis	hippo	20	5	0.148010739118524
1362	Vis	hippo	20	6	0.1413365926189475
1363	Vis	hippo	20	7	0.120982223289428
1364	Vis	hippo	20	8	0.1155521285216162
1365	Vis	hippo	20	2	0.092134887222378
1366	Vis	hippo	20	3	0.0592824513066837
1367	Vis	hippo	20	4	0.0598014178468458
1368	Vis	hippo	20	5	0.0547713407120575
1369	Vis	hippo	20	6	0.0563529034145733
1370	Vis	hippo	20	7	0.0601593379770125
1371	Vis	hippo	20	8	0.0520685433933527
1372	Vis	hippo	20	2	0.0336155137580687
1373	Vis	hippo	20	3	0.0189376807450661
1374	Vis	hippo	20	4	0.0182480769474312
1375	Vis	hippo	20	5	0.0336740512242805
1376	Vis	hippo	20	6	0.0520503371341317
1377	Vis	hippo	20	7	0.0486860749303041
1378	Vis	hippo	20	8	0.0451000557135785
1379	Vis	hippo	20	2	0.1120146268383388
1380	Vis	hippo	20	3	0.1051499706799942
1381	Vis	hippo	20	4	0.1024789760087404
1382	Vis	hippo	20	5	0.1077854146199435
1383	Vis	hippo	20	6	0.1097622213561676
1384	Vis	hippo	20	7	0.0944078671726007
1385	Vis	hippo	20	8	0.0933384291845399
1386	Vis	hippo	20	2	0.1261851263604546
1387	Vis	hippo	20	3	0.1277349907235092
1388	Vis	hippo	20	4	0.1409147237008958
1389	Vis	hippo	20	5	0.1586058670103869
1390	Vis	hippo	20	6	0.1565511575206208
1391	Vis	hippo	20	7	0.1645142251309833
1392	Vis	hippo	20	8	0.1545467626692152
1393	Vis	hippo	20	2	0.1402678812049887
1394	Vis	hippo	20	3	0.1332475665132362
1395	Vis	hippo	20	4	0.1439034573426891
1396	Vis	hippo	20	5	0.1580480193718012
1397	Vis	hippo	20	6	0.1432532825858665
1398	Vis	hippo	20	7	0.135291265448485
1399	Vis	hippo	20	8	0.1341780008892303
1400	Vis	hippo	20	2	0.0865051385597247
1401	Vis	hippo	20	3	0.1143462423601459
1402	Vis	hippo	20	5	0.1050679177502681
1403	Vis	hippo	20	6	0.1036569711400275
1404	Vis	hippo	20	7	0.1000143372621135
1405	Vis	hippo	20	8	0.0969931891349971
1406	Vis	hippo	20	2	0.1301048372258925
1407	Vis	hippo	20	3	0.1218054469546517
1408	Vis	hippo	20	4	0.1219693262918791
1409	Vis	hippo	20	5	0.14161383889334
1410	Vis	hippo	20	6	0.137003495625418
1411	Vis	hippo	20	7	0.1278057475208412
1412	Vis	hippo	20	8	0.117324973803595
1413	Vis	hippo	20	2	0.1423442759649052
1414	Vis	hippo	20	3	0.1599796899524417
1415	Vis	hippo	20	4	0.1459344250300433
1416	Vis	hippo	20	5	0.1543396529056755
1417	Vis	hippo	20	6	0.1348106544204542
1418	Vis	hippo	20	7	0.1420153251168071
1419	Vis	hippo	20	8	0.1159872482513834
1420	Vis	hippo	20	2	0.1456158175296307
1421	Vis	hippo	20	3	0.1546543780800755
1422	Vis	hippo	20	4	0.1967429540931601
1423	Vis	hippo	20	5	0.1928495373063936
1424	Vis	hippo	20	6	0.1744516663949933
1425	Vis	hippo	20	7	0.1677590398959252
1426	Vis	hippo	20	8	0.147809318302611
1427	Vis	hippo	20	2	0.0784946034223472
1428	Vis	hippo	20	3	0.1038583112123524
1429	Vis	hippo	20	4	0.1182216656905074
1430	Vis	hippo	20	5	0.081069117461706
1431	Vis	hippo	20	6	0.0858707414553473
1432	Vis	hippo	20	7	0.0773754703579247
1433	Vis	hippo	20	8	0.0743596882724265
1434	Vis	hippo	20	2	0.1012040805769372
1435	Vis	hippo	20	3	0.1170013340522642
1436	Vis	hippo	20	4	0.1088327772720136
1437	Vis	hippo	20	5	0.109198663189887
1438	Vis	hippo	20	6	0.0998148213341098
1439	Vis	hippo	20	7	0.1082071945196522
1440	Vis	hippo	20	8	0.0960444936931734
1441	Vis	hippo	20	2	0.1433511052939386
1442	Vis	hippo	20	3	0.1228459967103058
1443	Vis	hippo	20	4	0.1362217090159164
1444	Vis	hippo	20	5	0.1944240730543482
1445	Vis	hippo	20	6	0.1368929879714199
1446	Vis	hippo	20	7	0.1342573528448363
1447	Vis	hippo	20	8	0.1118251772615169
