# Supplementary material for: The default network dominates neural responses to evolving movie stories
Source: Nat Commun. 2023 Jul 14;14:4197. doi: 10.1038/s41467-023-39862-y (PMC10349102; doi:10.1038/s41467-023-39862-y)
Supplement: Supplementary file 4 — Source Data [file 41467_2023_39862_MOESM4_ESM.zip › source_data/fig4.csv]

	net	cor	limbic region	subject
0	Cont	0.14504856989224732	amygdala	01
1	Cont	0.09884013932178558	amygdala	02
2	Cont	0.19458584319266142	amygdala	03
3	Cont	0.11513969912234204	amygdala	04
4	Cont	0.018653485024992922	amygdala	05
5	Cont	0.14517244289720754	amygdala	06
6	Cont	0.20551652108938043	amygdala	09
7	Cont	0.18394002888746802	amygdala	10
8	Cont	0.08377766516870204	amygdala	14
9	Cont	0.16741342564971906	amygdala	15
10	Cont	0.16175557396469692	amygdala	16
11	Cont	0.17973817575643386	amygdala	17
12	Cont	0.15919165227814716	amygdala	18
13	Cont	0.11476404343132685	amygdala	19
14	Cont	0.17467382748819502	amygdala	20
104	Cont	0.09474521914075032	hippocampus	01
105	Cont	0.10522257663391896	hippocampus	02
106	Cont	0.1884219015503664	hippocampus	03
107	Cont	0.14426842266146572	hippocampus	04
108	Cont	0.021741781615945997	hippocampus	05
109	Cont	0.12306058950185705	hippocampus	06
110	Cont	0.21017119086586095	hippocampus	09
111	Cont	0.18150914438617885	hippocampus	10
112	Cont	0.09014593166683535	hippocampus	14
113	Cont	0.1529289630196162	hippocampus	15
114	Cont	0.13618993781170766	hippocampus	16
115	Cont	0.17794003256060922	hippocampus	17
116	Cont	0.11332780230990189	hippocampus	18
117	Cont	0.11513287941013743	hippocampus	19
118	Cont	0.17924564015458433	hippocampus	20
15	Default	0.17318704557434206	amygdala	01
16	Default	0.14065100762056168	amygdala	02
17	Default	0.2092648739747099	amygdala	03
18	Default	0.13336681108614487	amygdala	04
19	Default	0.01984652481357167	amygdala	05
20	Default	0.15286130293958072	amygdala	06
21	Default	0.2130397462506985	amygdala	09
22	Default	0.21141384991395845	amygdala	10
23	Default	0.16496327833075625	amygdala	14
24	Default	0.22497170363951105	amygdala	15
25	Default	0.14147890188638326	amygdala	16
26	Default	0.15705753573048548	amygdala	17
27	Default	0.13730532186175481	amygdala	18
28	Default	0.12090749447974247	amygdala	19
29	Default	0.19844816334575216	amygdala	20
119	Default	0.20990813668865188	hippocampus	01
120	Default	0.16669506984759713	hippocampus	02
121	Default	0.18505458532485947	hippocampus	03
122	Default	0.06971883285114541	hippocampus	04
123	Default	0.021163667546462487	hippocampus	05
124	Default	0.16042719532527777	hippocampus	06
125	Default	0.19589829762204797	hippocampus	09
126	Default	0.23193166616405314	hippocampus	10
127	Default	0.1615191647442616	hippocampus	14
128	Default	0.20193597908104294	hippocampus	15
129	Default	0.14904432507878357	hippocampus	16
130	Default	0.16572933798887396	hippocampus	17
131	Default	0.10668679619608037	hippocampus	18
132	Default	0.14273071399742815	hippocampus	19
133	Default	0.17080120673189542	hippocampus	20
30	DorsAttn	0.13236265630542846	amygdala	01
31	DorsAttn	0.10917062669467041	amygdala	02
32	DorsAttn	0.11919218830991754	amygdala	03
33	DorsAttn	0.14030711078428543	amygdala	04
34	DorsAttn	0.017202406303517735	amygdala	05
35	DorsAttn	0.11215180157227689	amygdala	06
36	DorsAttn	0.15639228526887267	amygdala	09
37	DorsAttn	0.1560674272215578	amygdala	10
38	DorsAttn	0.08470503658832092	amygdala	14
39	DorsAttn	0.20875509849046486	amygdala	15
40	DorsAttn	0.142853223301095	amygdala	16
41	DorsAttn	0.1597590137899662	amygdala	17
42	DorsAttn	0.1084367289943228	amygdala	18
43	DorsAttn	0.11472202220158059	amygdala	19
44	DorsAttn	0.16757262738446962	amygdala	20
134	DorsAttn	0.12517817599865447	hippocampus	01
135	DorsAttn	0.11587706828740083	hippocampus	02
136	DorsAttn	0.12868956567698045	hippocampus	03
137	DorsAttn	0.06090319759415393	hippocampus	04
138	DorsAttn	0.019258424712837265	hippocampus	05
139	DorsAttn	0.12182431375137895	hippocampus	06
140	DorsAttn	0.1615157935748621	hippocampus	09
141	DorsAttn	0.14200510180713438	hippocampus	10
142	DorsAttn	0.18579166303259265	hippocampus	15
143	DorsAttn	0.1425908884616268	hippocampus	16
144	DorsAttn	0.1530266238269529	hippocampus	17
145	DorsAttn	0.09642221983656227	hippocampus	18
146	DorsAttn	0.11913628406355566	hippocampus	19
147	DorsAttn	0.15554679693046505	hippocampus	20
45	Limbic	0.1688101565954216	amygdala	01
46	Limbic	0.10687715878301614	amygdala	02
47	Limbic	0.08430447917600761	amygdala	03
48	Limbic	0.15963932565016434	amygdala	04
49	Limbic	0.01847668630666186	amygdala	05
50	Limbic	0.14263228878631265	amygdala	06
51	Limbic	0.21319456875179368	amygdala	09
52	Limbic	0.16052083732305097	amygdala	10
53	Limbic	0.07451818946825543	amygdala	14
54	Limbic	0.190371121098003	amygdala	15
55	Limbic	0.14864136473719639	amygdala	16
56	Limbic	0.11347935658406098	amygdala	17
57	Limbic	0.16395731849773929	amygdala	18
58	Limbic	0.15225560112424766	amygdala	19
59	Limbic	0.12036334776990784	amygdala	20
148	Limbic	0.11430989373916475	hippocampus	01
149	Limbic	0.17279363343654103	hippocampus	02
150	Limbic	0.07848003313760463	hippocampus	03
151	Limbic	0.08360039417964513	hippocampus	04
152	Limbic	0.02058783997924758	hippocampus	05
153	Limbic	0.11429917995183869	hippocampus	06
154	Limbic	0.19930522739249	hippocampus	09
155	Limbic	0.13816938536191428	hippocampus	10
156	Limbic	0.10087114548406721	hippocampus	14
157	Limbic	0.19909875690187717	hippocampus	15
158	Limbic	0.11946083308173394	hippocampus	16
159	Limbic	0.1494454445944487	hippocampus	17
160	Limbic	0.1140448534038269	hippocampus	18
161	Limbic	0.1309094570790749	hippocampus	19
162	Limbic	0.1396812385781668	hippocampus	20
60	SalVentAttn	0.09153982644198087	amygdala	01
61	SalVentAttn	0.14489978776755386	amygdala	02
62	SalVentAttn	0.11985036155185998	amygdala	03
63	SalVentAttn	0.12007446724589274	amygdala	04
64	SalVentAttn	0.018012786958638165	amygdala	05
65	SalVentAttn	0.12799910665847813	amygdala	06
66	SalVentAttn	0.18949193966472935	amygdala	09
67	SalVentAttn	0.16807926719033303	amygdala	10
68	SalVentAttn	0.09053252163808796	amygdala	14
69	SalVentAttn	0.1847406359490676	amygdala	15
70	SalVentAttn	0.1628467227800208	amygdala	16
71	SalVentAttn	0.19395790440203636	amygdala	17
72	SalVentAttn	0.14094982105290213	amygdala	18
73	SalVentAttn	0.15809093086521678	amygdala	19
74	SalVentAttn	0.14842034985594274	amygdala	20
163	SalVentAttn	0.07194467791214271	hippocampus	01
164	SalVentAttn	0.14977554891676964	hippocampus	02
165	SalVentAttn	0.12465156907684949	hippocampus	03
166	SalVentAttn	0.06825483472414684	hippocampus	04
167	SalVentAttn	0.018991100594016576	hippocampus	05
168	SalVentAttn	0.11095647224762897	hippocampus	06
169	SalVentAttn	0.18776426100198668	hippocampus	09
170	SalVentAttn	0.16075760394411712	hippocampus	10
171	SalVentAttn	0.0908318413030587	hippocampus	14
172	SalVentAttn	0.1539764615883025	hippocampus	15
173	SalVentAttn	0.1817443481308243	hippocampus	16
174	SalVentAttn	0.1691581375251608	hippocampus	17
175	SalVentAttn	0.1019218114907745	hippocampus	18
176	SalVentAttn	0.18231302717833206	hippocampus	19
177	SalVentAttn	0.14314271254764196	hippocampus	20
75	SomMot	0.10816276334614523	amygdala	01
76	SomMot	0.14303629482990182	amygdala	02
77	SomMot	0.1606319126636471	amygdala	03
78	SomMot	0.10873244798261561	amygdala	04
79	SomMot	0.019261561450124635	amygdala	05
80	SomMot	0.11964973592104436	amygdala	06
81	SomMot	0.16223985787370912	amygdala	09
82	SomMot	0.17473900120364022	amygdala	10
83	SomMot	0.11409672853489128	amygdala	14
84	SomMot	0.17078152161752463	amygdala	15
85	SomMot	0.14491282131352112	amygdala	16
86	SomMot	0.13368157119181362	amygdala	18
87	SomMot	0.10667364744154488	amygdala	19
88	SomMot	0.17673239507844007	amygdala	20
178	SomMot	0.10306306258627532	hippocampus	01
179	SomMot	0.16089769372080406	hippocampus	02
180	SomMot	0.16914788977637873	hippocampus	03
181	SomMot	0.059893611909923275	hippocampus	04
182	SomMot	0.02439451828709527	hippocampus	05
183	SomMot	0.12054416660284392	hippocampus	06
184	SomMot	0.15509257921131514	hippocampus	09
185	SomMot	0.18608297417585531	hippocampus	10
186	SomMot	0.11383547484964282	hippocampus	14
187	SomMot	0.1544779007732935	hippocampus	15
188	SomMot	0.15893691387655134	hippocampus	16
189	SomMot	0.12367752339858462	hippocampus	18
190	SomMot	0.13317980076599462	hippocampus	19
191	SomMot	0.1830791212029805	hippocampus	20
89	Vis	0.12864210956915584	amygdala	01
90	Vis	0.11043764878456538	amygdala	02
91	Vis	0.13869266869032765	amygdala	03
92	Vis	0.08745643389123016	amygdala	04
93	Vis	0.018479814614368394	amygdala	05
94	Vis	0.10147997670796116	amygdala	06
95	Vis	0.14691335435385536	amygdala	09
96	Vis	0.1324273432252204	amygdala	10
97	Vis	0.10116184792000041	amygdala	14
98	Vis	0.1256333010362915	amygdala	15
99	Vis	0.14726339280672796	amygdala	16
100	Vis	0.18021039942778935	amygdala	17
101	Vis	0.12091470600172656	amygdala	18
102	Vis	0.11156645873294697	amygdala	19
103	Vis	0.14160828317790397	amygdala	20
192	Vis	0.12667705523254474	hippocampus	01
193	Vis	0.11252143464857542	hippocampus	02
194	Vis	0.1412623851401717	hippocampus	03
195	Vis	0.05962974502661208	hippocampus	04
196	Vis	0.018628379307962968	hippocampus	05
197	Vis	0.1064008948626892	hippocampus	06
198	Vis	0.14673842807561488	hippocampus	09
199	Vis	0.14089997414900754	hippocampus	10
200	Vis	0.11094854714285644	hippocampus	14
201	Vis	0.11970408628999447	hippocampus	15
202	Vis	0.14625084703948016	hippocampus	16
203	Vis	0.2037501113506285	hippocampus	17
204	Vis	0.11221053868713615	hippocampus	18
205	Vis	0.11227658344822122	hippocampus	19
206	Vis	0.1429489078755531	hippocampus	20
