# Supplementary material for: The default network dominates neural responses to evolving movie stories
Source: Nat Commun. 2023 Jul 14;14:4197. doi: 10.1038/s41467-023-39862-y (PMC10349102; doi:10.1038/s41467-023-39862-y)
Supplement: Supplementary file 4 — Source Data [file 41467_2023_39862_MOESM4_ESM.zip › source_data/sup7.csv]

	net	cor	text_type
0	Cont	0.0566018410236896	sub_nmf
1	Cont	0.009082353861651436	sub_nmf
2	Cont	0.046824283306181845	sub_nmf
3	Cont	0.0011014762795011812	sub_nmf
4	Cont	0.04332550279931181	sub_nmf
5	Cont	0.04843479820345543	sub_nmf
6	Cont	0.0425973385974014	sub_nmf
7	Cont	0.041802448912232705	sub_nmf
8	Cont	0.0022021128032960477	sub_nmf
9	Cont	0.033040685619694955	sub_nmf
10	Cont	0.03121097246243273	sub_nmf
11	Cont	0.005483223714045393	sub_nmf
12	Cont	0.06732470821555739	sub_nmf
13	Cont	0.05275840844245067	sub_nmf
14	Cont	0.15581282271032254	sub_nmf
15	Cont	0.04585508765989038	sub_nmf
16	Cont	0.0029947684308743025	sub_nmf
17	Cont	0.02627952729895371	sub_nmf
18	Cont	0.01681263334108066	sub_nmf
19	Cont	0.002561824304917255	sub_nmf
20	Cont	0.015606825556550064	sub_nmf
21	Cont	0.0549684998511554	sub_nmf
22	Cont	0.012814018456903532	sub_nmf
23	Cont	0.018791309445536794	sub_nmf
24	Cont	0.05742383130922833	sub_nmf
25	Cont	0.00025588642597677413	sub_nmf
26	Cont	0.06765766687598461	sub_nmf
27	Cont	0.011690813083560679	sub_nmf
28	Cont	0.018683260205807618	sub_nmf
29	Cont	0.03176275839158932	sub_nmf
30	Cont	0.011250076196286556	sub_nmf
31	Cont	0.020197703168221438	sub_nmf
32	Cont	0.03552086603144576	sub_nmf
33	Cont	0.05057870352799068	sub_nmf
34	Cont	0.027395682334358865	sub_nmf
35	Cont	0.03605058147197111	sub_nmf
36	Cont	0.025392692575744613	sub_nmf
37	Cont	0.0018997767784389586	sub_nmf
38	Cont	0.02172013187653479	sub_nmf
39	Cont	0.0016450616833004166	sub_nmf
40	Cont	0.0466319126229571	sub_nmf
41	Cont	0.030712275801956096	sub_nmf
42	Cont	0.023835582495426437	sub_nmf
43	Cont	0.004131063297019957	sub_nmf
44	Cont	0.022600040166494632	sub_nmf
45	Cont	0.03526954254287777	sub_nmf
46	Cont	0.057172508400487515	sub_nmf
47	Cont	0.005187244996170679	sub_nmf
48	Cont	0.028103605896842947	sub_nmf
49	Cont	0.026576548084250664	sub_nmf
50	Cont	0.006115842794644894	sub_nmf
51	Cont	0.001048417576294031	sub_nmf
52	Cont	0.013737281323391954	sub_nmf
53	Cont	0.02244241491055253	sub_nmf
54	Cont	0.03819752451420849	sub_nmf
55	Cont	0.005798579072973539	sub_nmf
56	Cont	0.05388174190795656	sub_nmf
57	Cont	0.055705680808177456	sub_nmf
58	Cont	0.0018777117339943584	sub_nmf
59	Cont	0.00392538863393571	sub_nmf
60	Cont	0.04832438219769386	sub_nmf
61	Cont	0.06311276348518868	sub_nmf
62	Cont	0.09691904288239604	sub_nmf
63	Cont	0.004105572165087548	sub_nmf
64	Cont	0.04619944333302647	sub_nmf
65	Cont	0.19755505541354176	sub_nmf
66	Cont	0.05976219225078194	sub_nmf
67	Cont	0.06346431104815743	sub_nmf
68	Cont	0.00040620156588601103	sub_nmf
69	Cont	0.031671133637285125	sub_nmf
70	Cont	0.030188126025599053	sub_nmf
71	Cont	0.003824906924573671	sub_nmf
72	Cont	0.03414520972230537	sub_nmf
73	Cont	0.06770586503461076	sub_nmf
74	Cont	0.04443034793339695	sub_nmf
75	Cont	0.021005529867956466	sub_nmf
76	Cont	0.05926208446139116	sub_nmf
77	Cont	0.04626728818480043	sub_nmf
78	Cont	0.04027575386977238	sub_nmf
79	Cont	0.021680968804311165	sub_nmf
80	Cont	0.010498887572956505	sub_nmf
81	Cont	0.016182961546537245	sub_nmf
82	Cont	0.0009563677811960295	sub_nmf
83	Cont	0.004440486920054325	sub_nmf
84	Cont	0.04419995606503418	sub_nmf
85	Cont	0.02275839382312418	sub_nmf
86	Cont	0.01540441406227818	sub_nmf
87	Cont	0.008900420093668556	sub_nmf
88	Cont	0.029105904613974932	sub_nmf
89	Cont	0.024031430936035273	sub_nmf
90	Cont	0.027919872579484015	sub_nmf
91	Cont	0.021444305658552577	sub_nmf
92	Cont	0.013134445716704307	sub_nmf
93	Cont	0.026793159444178052	sub_nmf
94	Cont	0.01904384601164046	sub_nmf
95	Cont	0.016884143595750918	sub_nmf
96	Cont	0.004537655036647251	sub_nmf
97	Cont	0.0010461829603061194	sub_nmf
98	Cont	0.021474619429434502	sub_nmf
99	Cont	0.016446016547893374	sub_nmf
100	Cont	0.034981979547738865	sub_nmf
101	Cont	0.04038467096412783	sub_nmf
102	Cont	0.006333043355312775	sub_nmf
103	Cont	0.006309673836555004	sub_nmf
104	Cont	0.027064820525823177	sub_nmf
105	Cont	0.03382455778090344	sub_nmf
106	Cont	0.013179549299575035	sub_nmf
107	Cont	0.015551881493369888	sub_nmf
108	Cont	0.0038513690653687845	sub_nmf
109	Cont	0.06837361316124668	sub_nmf
110	Cont	0.047517968656645065	sub_nmf
111	Cont	0.006762665199720328	sub_nmf
112	Cont	0.044849923915765415	sub_nmf
113	Cont	0.07806484602690597	sub_nmf
114	Cont	0.022389307917115412	sub_nmf
115	Cont	0.00030568973665384474	sub_nmf
116	Cont	0.013880090913655762	sub_nmf
117	Cont	0.08587895249270383	sub_nmf
118	Cont	0.048483372873596116	sub_nmf
119	Cont	0.01085706868350283	sub_nmf
120	Cont	0.022456415007229842	sub_nmf
121	Cont	0.08821914913608629	sub_nmf
122	Cont	0.0107619624516915	sub_nmf
123	Cont	0.06469255824626291	sub_nmf
124	Cont	0.010684724737814294	sub_nmf
125	Cont	0.058296434243906035	sub_nmf
126	Cont	0.02562504042511219	sub_nmf
127	Cont	0.013534358057147677	sub_nmf
128	Cont	0.019531724458743807	sub_nmf
129	Cont	0.046953324798660295	sub_nmf
130	Cont	0.020538858491203432	sub_nmf
131	Cont	6.061268234412316e-05	sub_nmf
132	Cont	0.010329981089419453	sub_nmf
133	Cont	0.024094107526768205	sub_nmf
134	Cont	0.0009346583949651273	sub_nmf
135	Cont	0.009515917834428782	sub_nmf
136	Cont	0.02571617350255572	sub_nmf
137	Cont	0.02870941946299393	sub_nmf
138	Cont	0.06781268044947868	sub_nmf
139	Cont	0.018581659579017785	sub_nmf
140	Cont	0.0385287390046605	sub_nmf
141	Cont	0.014388418901674452	sub_nmf
142	Cont	0.021633506483184115	sub_nmf
143	Cont	0.02896012010683003	sub_nmf
144	Cont	0.019736473322654612	sub_nmf
145	Cont	0.02722543008755496	sub_nmf
146	Cont	0.04214862401153294	sub_nmf
147	Cont	0.00031323987620656015	sub_nmf
148	Cont	0.04007114467701856	sub_nmf
149	Cont	0.00032304434121660774	sub_nmf
150	Cont	0.05023160298527532	sub_nmf
151	Cont	0.011360969888919808	sub_nmf
152	Cont	0.04097692177272373	sub_nmf
153	Cont	0.025614197505392428	sub_nmf
154	Cont	0.05156014902684039	sub_nmf
155	Cont	0.01059822135125477	sub_nmf
156	Cont	0.03584898930562366	sub_nmf
157	Cont	0.0603781827071237	sub_nmf
158	Cont	0.0593372027224436	sub_nmf
159	Cont	0.027565343724183667	sub_nmf
160	Cont	0.01865451763725747	sub_nmf
161	Cont	0.06836468385431842	sub_nmf
162	Cont	0.0895643405501096	sub_nmf
163	Cont	0.013573386365615713	sub_nmf
164	Cont	0.02655478541045264	sub_nmf
165	Cont	0.0604154171923512	sub_nmf
166	Cont	0.010012898373798424	sub_nmf
167	Cont	0.015388239217173175	sub_nmf
168	Cont	0.013421703929479768	sub_nmf
169	Cont	0.057595355506325496	sub_nmf
170	Cont	0.03342376816824795	sub_nmf
171	Cont	0.0022365046585665314	sub_nmf
172	Cont	0.03413767483210361	sub_nmf
173	Cont	0.04608500361515889	sub_nmf
174	Cont	0.01965620612810088	sub_nmf
175	Cont	0.025663135897379525	sub_nmf
176	Cont	0.011267922086456834	sub_nmf
177	Cont	0.012085017268772064	sub_nmf
178	Cont	0.005463339081048449	sub_nmf
179	Cont	0.004725224133926087	sub_nmf
180	Cont	0.005669860214024709	sub_nmf
181	Cont	0.021281451841217387	sub_nmf
182	Cont	0.014553367303865158	sub_nmf
183	Cont	0.009225151436452977	sub_nmf
184	Cont	0.022734993384119304	sub_nmf
185	Cont	0.016637661200826215	sub_nmf
186	Cont	0.01834389587849743	sub_nmf
187	Cont	0.018439633796470654	sub_nmf
188	Cont	0.013701447489325027	sub_nmf
189	Cont	0.021067595554649394	sub_nmf
190	Cont	9.323416965809166e-05	sub_nmf
191	Cont	0.004382727486436532	sub_nmf
192	Cont	0.01853536109039509	sub_nmf
193	Cont	0.0068380018366202625	sub_nmf
194	Cont	0.000627231947120375	sub_nmf
195	Cont	0.012016500317362438	sub_nmf
196	Cont	0.04113028019456356	sub_nmf
197	Cont	0.021148807750716397	sub_nmf
198	Cont	0.025290953029492146	sub_nmf
199	Cont	0.0028631102014069817	sub_nmf
200	Cont	0.019580753586384538	sub_nmf
201	Cont	0.030998272179900862	sub_nmf
202	Cont	0.028985087216976846	sub_nmf
203	Cont	0.016837318721464083	sub_nmf
204	Cont	0.014241146428749898	sub_nmf
205	Cont	0.017621739253285227	sub_nmf
206	Cont	0.005070966282014911	sub_nmf
207	Cont	0.006130539606265802	sub_nmf
208	Cont	0.06587570222993282	sub_nmf
209	Cont	0.007824143077236152	sub_nmf
210	Cont	0.05587564375960716	sub_nmf
211	Cont	0.015766139153691676	sub_nmf
212	Cont	0.05370031954746618	sub_nmf
213	Cont	0.05198021153714541	sub_nmf
214	Cont	0.03562637322828597	sub_nmf
215	Cont	0.027446103476092835	sub_nmf
216	Cont	0.013559692206803349	sub_nmf
217	Cont	0.09892613762038373	sub_nmf
218	Cont	0.042370161166782355	sub_nmf
219	Cont	0.02868176835783951	sub_nmf
220	Cont	0.05678057776130969	sub_nmf
221	Cont	0.034525123613848796	sub_nmf
222	Cont	0.02661117632406239	sub_nmf
223	Cont	9.08286041469819e-05	sub_nmf
224	Cont	0.007003585254786325	sub_nmf
225	Cont	0.030923889108074663	sub_nmf
226	Cont	0.07754238664692553	sub_nmf
227	Cont	0.04532913389884337	sub_nmf
228	Cont	0.046047316355232425	sub_nmf
229	Cont	0.06272237623719643	sub_nmf
230	Cont	0.0007800958326073436	sub_nmf
231	Cont	0.008863283933521843	sub_nmf
232	Cont	0.001739607639823269	sub_nmf
233	Cont	0.03275320870448468	sub_nmf
234	Cont	0.03798998236212005	sub_nmf
235	Cont	0.008695410758327422	sub_nmf
236	Cont	0.039421315423214476	sub_nmf
237	Cont	0.018802887764509783	sub_nmf
238	Cont	0.033568197128959774	sub_nmf
239	Cont	0.010987044343827771	sub_nmf
240	Cont	0.004344501082686305	sub_nmf
241	Cont	0.02605464034800242	sub_nmf
242	Cont	0.005074715798796399	sub_nmf
243	Cont	0.032032880503087724	sub_nmf
244	Cont	0.046267557264204916	sub_nmf
245	Cont	0.05467743582937783	sub_nmf
246	Cont	0.10574028967814043	sub_nmf
247	Cont	0.014235038749619311	sub_nmf
248	Cont	0.05754172303910165	sub_nmf
249	Cont	0.0439355178531112	sub_nmf
250	Cont	0.019148590169606017	sub_nmf
251	Cont	0.00015045655375617477	sub_nmf
252	Cont	0.018852985036542112	sub_nmf
253	Cont	0.0547558571152692	sub_nmf
254	Cont	0.03880404172877893	sub_nmf
255	Cont	0.026621240832700913	sub_nmf
256	Cont	0.02697623624593977	sub_nmf
257	Cont	0.016679156184614186	sub_nmf
258	Cont	0.0341951812904325	sub_nmf
259	Cont	0.00656205350672835	sub_nmf
260	Cont	0.012121373247796942	sub_nmf
261	Cont	0.05369799276427022	sub_nmf
262	Cont	0.03194470904520195	sub_nmf
263	Cont	0.025959034332919947	sub_nmf
264	Cont	0.025268934802034064	sub_nmf
265	Cont	0.0344968316270922	sub_nmf
266	Cont	0.00520102686135301	sub_nmf
267	Cont	0.0008085260485921052	sub_nmf
268	Cont	0.024924080171103466	sub_nmf
269	Cont	0.024965553782660955	sub_nmf
270	Cont	0.018891508866080164	sub_nmf
271	Cont	0.022655003110328205	sub_nmf
272	Cont	0.056434304203435724	sub_nmf
273	Cont	0.008002799587958905	sub_nmf
274	Cont	0.04744142118255241	sub_nmf
275	Cont	0.015063945591508773	sub_nmf
276	Cont	0.03661460768759768	sub_nmf
277	Cont	0.06718611950624506	sub_nmf
278	Cont	0.0013353549319549164	sub_nmf
279	Cont	0.02000947946366254	sub_nmf
280	Cont	0.031670806947763815	sub_nmf
281	Cont	0.013446365561429103	sub_nmf
282	Cont	0.010578206757059012	sub_nmf
283	Cont	0.030887253089695053	sub_nmf
284	Cont	0.04173352278900834	sub_nmf
285	Cont	0.04910830779801692	sub_nmf
286	Cont	0.003961279292956082	sub_nmf
287	Cont	0.003411342866378955	sub_nmf
288	Cont	0.004563426501061494	sub_nmf
289	Cont	0.04333782050003956	sub_nmf
290	Cont	0.04181019016959127	sub_nmf
291	Cont	0.009758968677914266	sub_nmf
292	Cont	0.050549255765483976	sub_nmf
293	Cont	0.05913889391256331	sub_nmf
294	Cont	0.006593283528109059	sub_nmf
295	Cont	0.006258557497261405	sub_nmf
296	Cont	0.012495781204901921	sub_nmf
297	Cont	0.0563601420696986	sub_nmf
298	Cont	0.05204937728061294	sub_nmf
299	Cont	0.00813623931665266	sub_nmf
300	Cont	0.05716936063687801	sub_nmf
301	Cont	0.16367426035206947	sub_nmf
302	Cont	0.06004921009893026	sub_nmf
303	Cont	0.02291649866562788	sub_nmf
304	Cont	0.02559031082434816	sub_nmf
305	Cont	0.00013527949116379147	sub_nmf
306	Cont	0.018735837741936448	sub_nmf
307	Cont	0.0066436228128842765	sub_nmf
308	Cont	0.05370174805211843	sub_nmf
309	Cont	0.054913899236435214	sub_nmf
310	Cont	0.13354383456834168	sub_nmf
311	Cont	0.03493226882759217	sub_nmf
312	Cont	0.02829129134810179	sub_nmf
313	Cont	0.09367895452506839	sub_nmf
314	Cont	0.030618356613810717	sub_nmf
315	Cont	0.02137659297105596	sub_nmf
316	Cont	0.03179142650324125	sub_nmf
317	Cont	0.047991942429741224	sub_nmf
318	Cont	0.03527963098819771	sub_nmf
319	Cont	0.026349069842400683	sub_nmf
320	Cont	0.006905899117952041	sub_nmf
321	Cont	0.02666545091518701	sub_nmf
322	Cont	0.028349995447174297	sub_nmf
323	Cont	0.0010479261000256065	sub_nmf
324	Cont	0.012542924825635234	sub_nmf
325	Cont	0.04753918267623308	sub_nmf
326	Cont	0.02420063370881192	sub_nmf
327	Cont	0.0038326785325642006	sub_nmf
328	Cont	0.07015470980862015	sub_nmf
329	Cont	0.026319781171562317	sub_nmf
330	Cont	0.049125517470655695	sub_nmf
331	Cont	0.002562520691723279	sub_nmf
332	Cont	0.01482801763699107	sub_nmf
333	Cont	0.033000461271801035	sub_nmf
334	Cont	0.01820431756037003	sub_nmf
335	Cont	0.032218086321356844	sub_nmf
336	Cont	0.040375767788373054	sub_nmf
337	Cont	0.03150180140727415	sub_nmf
338	Cont	0.028407971875804575	sub_nmf
339	Cont	0.03868691713001665	sub_nmf
340	Cont	0.020749254169761186	sub_nmf
341	Cont	0.001655505059983293	sub_nmf
342	Cont	0.00959751313323148	sub_nmf
343	Cont	0.009565181687578675	sub_nmf
344	Cont	0.057477680487404655	sub_nmf
345	Cont	0.21229076011910525	sub_nmf
346	Cont	0.07252374904044913	sub_nmf
347	Cont	0.05188804303242892	sub_nmf
348	Cont	0.01443144766039691	sub_nmf
349	Cont	0.010922819404604722	sub_nmf
350	Cont	0.04629820274159258	sub_nmf
351	Cont	0.04218577074119854	sub_nmf
352	Cont	0.03701608828613273	sub_nmf
353	Cont	0.062334365185359654	sub_nmf
354	Cont	0.06954953342660185	sub_nmf
355	Cont	0.020012204245020336	sub_nmf
356	Cont	0.03024467198509701	sub_nmf
357	Cont	0.04079789892851084	sub_nmf
358	Cont	0.06494584068645613	sub_nmf
359	Cont	0.0006805573996020454	sub_nmf
360	Cont	0.021818726917184582	sub_nmf
361	Cont	0.029402967802746954	sub_nmf
362	Cont	0.0023505266803890675	sub_nmf
363	Cont	0.005945510010095529	sub_nmf
364	Cont	0.049245525756797165	sub_nmf
365	Cont	0.04482054581835161	sub_nmf
366	Cont	0.030320178715121167	sub_nmf
367	Cont	0.020312635925962483	sub_nmf
368	Cont	0.07314604910595338	sub_nmf
369	Cont	0.003143281854772971	sub_nmf
370	Cont	0.058781248431343254	sub_nmf
371	Cont	0.010610517240968462	sub_nmf
372	Cont	0.029080894528335507	sub_nmf
373	Cont	0.020824739118058776	sub_nmf
374	Cont	0.009469877222604258	sub_nmf
375	Cont	0.0014796122342874934	sub_nmf
376	Cont	0.04170189204272187	sub_nmf
377	Cont	0.12935668602641937	sub_nmf
378	Cont	0.05473505349523465	sub_nmf
379	Cont	0.014179047073795883	sub_nmf
380	Cont	0.003893910664785296	sub_nmf
381	Cont	0.0048671591715196	sub_nmf
382	Cont	0.0013877964121780499	sub_nmf
383	Cont	0.00951929125937367	sub_nmf
384	Cont	0.026673357918184322	sub_nmf
385	Cont	0.05926677548141664	sub_nmf
386	Cont	0.06630940813684849	sub_nmf
387	Cont	0.010307376768919968	sub_nmf
388	Cont	0.0683253901505331	sub_nmf
389	Cont	0.0008875514865925845	sub_nmf
390	Cont	0.04552550525421062	sub_nmf
391	Cont	0.02277953737403781	sub_nmf
392	Cont	0.009039572795147187	sub_nmf
393	Cont	0.00898217616256352	sub_nmf
394	Cont	0.0009670203669776122	sub_nmf
395	Cont	0.00030773375440774014	sub_nmf
396	Cont	0.013902163184265633	sub_nmf
397	Cont	0.03936964811409388	sub_nmf
398	Cont	0.005635787758920078	sub_nmf
399	Cont	0.014341555293298726	sub_nmf
400	Cont	0.05081058658806039	sub_nmf
401	Cont	0.002122759307863723	sub_nmf
402	Cont	0.04959426282333946	sub_nmf
403	Cont	0.0015103488258509414	sub_nmf
404	Cont	0.009936303962107958	sub_nmf
405	Cont	0.06419367788563118	sub_nmf
406	Cont	0.04674784303936345	sub_nmf
407	Cont	0.01774525639506579	sub_nmf
408	Cont	0.024672641596132278	sub_nmf
409	Cont	0.022112741105410554	sub_nmf
410	Cont	0.04336558917368867	sub_nmf
411	Cont	0.00040066004400411416	sub_nmf
412	Cont	0.014360767670412314	sub_nmf
413	Cont	0.025518108651408876	sub_nmf
414	Cont	0.0075543025850213445	sub_nmf
415	Cont	0.015364086219742954	sub_nmf
416	Cont	0.00248683388216765	sub_nmf
417	Cont	0.04068790960294161	sub_nmf
418	Cont	0.030479007430020057	sub_nmf
419	Cont	0.006565281064172819	sub_nmf
420	Cont	0.002478948376147664	sub_nmf
421	Cont	0.012466179617923144	sub_nmf
422	Cont	0.009615771645974642	sub_nmf
423	Cont	0.018090238353422237	sub_nmf
424	Cont	0.04208158527093564	sub_nmf
425	Cont	0.0008705944035385493	sub_nmf
426	Cont	0.04427611998021888	sub_nmf
427	Cont	0.0022444979519292726	sub_nmf
428	Cont	0.026034658473098823	sub_nmf
429	Cont	0.009187673338565827	sub_nmf
430	Cont	0.04720424627458435	sub_nmf
431	Cont	0.014115923784017225	sub_nmf
432	Cont	0.008595118706628865	sub_nmf
433	Cont	0.018537603424057098	sub_nmf
434	Cont	0.008418373686087235	sub_nmf
435	Cont	0.016039331597003645	sub_nmf
436	Cont	0.09565909424967439	sub_nmf
437	Cont	0.008367536356781257	sub_nmf
438	Cont	0.06733638212605747	sub_nmf
439	Cont	0.01992192793813166	sub_nmf
440	Cont	0.007372742877139316	sub_nmf
441	Cont	0.03487170985111035	sub_nmf
442	Cont	0.0256501569557648	sub_nmf
443	Cont	0.011357256742777813	sub_nmf
444	Cont	0.019721881564003937	sub_nmf
445	Cont	0.019414291537444596	sub_nmf
446	Cont	0.012389321090898868	sub_nmf
447	Cont	0.009651485301585926	sub_nmf
448	Cont	0.025382748868382366	sub_nmf
449	Cont	0.018990457245987136	sub_nmf
450	Cont	0.0035597040534301946	sub_nmf
451	Cont	0.0053861727260427405	sub_nmf
452	Cont	0.004582852245925251	sub_nmf
453	Cont	0.05155254279589071	sub_nmf
454	Cont	0.027489578206012038	sub_nmf
455	Cont	0.021097986473583345	sub_nmf
456	Cont	0.009241500709887359	sub_nmf
457	Cont	0.025548313251259207	sub_nmf
458	Cont	0.014351322001895489	sub_nmf
459	Cont	0.0018165524099913483	sub_nmf
460	Cont	0.025203120478433667	sub_nmf
461	Cont	0.0018988455429788532	sub_nmf
462	Cont	0.044431115238759936	sub_nmf
463	Cont	0.018418032774600305	sub_nmf
464	Cont	0.0031563609777233727	sub_nmf
465	Cont	0.010572369228399787	sub_nmf
466	Cont	0.008263560786983842	sub_nmf
467	Cont	0.0024529191269211234	sub_nmf
468	Cont	0.034533790887187	sub_nmf
469	Cont	0.00764366377007775	sub_nmf
470	Cont	0.02786126218488216	sub_nmf
471	Cont	0.00042326302383782603	sub_nmf
472	Cont	0.0056709600264032625	sub_nmf
473	Cont	0.009696060529949192	sub_nmf
474	Cont	0.014010375015192885	sub_nmf
475	Cont	0.016980875225372102	sub_nmf
476	Cont	0.02326985334705059	sub_nmf
477	Cont	0.06149976229288737	sub_nmf
478	Cont	0.009411096421812497	sub_nmf
479	Cont	0.039418397763190484	sub_nmf
480	Cont	0.036053941872658916	sub_nmf
481	Cont	0.01599375665119359	sub_nmf
482	Cont	0.05787457732721435	sub_nmf
483	Cont	0.009080832323522156	sub_nmf
484	Cont	0.06999635009822573	sub_nmf
485	Cont	0.01416314782734406	sub_nmf
486	Cont	0.07834729268867185	sub_nmf
487	Cont	0.0024583192889978595	sub_nmf
488	Cont	0.06715935812417431	sub_nmf
489	Cont	0.11014822215721001	sub_nmf
490	Cont	0.05021158601947046	sub_nmf
491	Cont	0.023298491774030962	sub_nmf
492	Cont	0.06442456389808199	sub_nmf
493	Cont	0.04915461239461858	sub_nmf
494	Cont	0.020071070366242484	sub_nmf
495	Cont	0.0015944686213319736	sub_nmf
496	Cont	0.02915907661577094	sub_nmf
497	Cont	0.012264478820267481	sub_nmf
498	Cont	0.006838673116940274	sub_nmf
499	Cont	0.011635535719231314	sub_nmf
500	Cont	0.025185707397401214	sub_nmf
501	Cont	0.023561965472897232	sub_nmf
502	Cont	0.014314884776497092	sub_nmf
503	Cont	0.009725727668601625	sub_nmf
504	Cont	0.02533242800790545	sub_nmf
505	Cont	0.031418737350985555	sub_nmf
506	Cont	0.031617977403762286	sub_nmf
507	Cont	0.02027651453664636	sub_nmf
508	Cont	0.031104665215109538	sub_nmf
509	Cont	0.04659873885008023	sub_nmf
510	Cont	0.004557397804264473	sub_nmf
511	Cont	0.013750647527473688	sub_nmf
512	Cont	0.0576162769549193	sub_nmf
513	Cont	0.0597555657295042	sub_nmf
514	Cont	0.0009765109168481301	sub_nmf
515	Cont	0.007076925851482616	sub_nmf
516	Cont	0.0898956089828278	sub_nmf
517	Cont	0.004297271837430237	sub_nmf
518	Cont	0.0651774213574768	sub_nmf
519	Cont	0.01986714694211153	sub_nmf
520	Cont	0.07027261363501404	sub_nmf
521	Cont	0.004348905293121882	sub_nmf
522	Cont	0.06989238996945522	sub_nmf
523	Cont	0.0028768275682910737	sub_nmf
524	Cont	0.012390072689681826	sub_nmf
525	Cont	0.05122276630697654	sub_nmf
526	Cont	0.024974630292661545	sub_nmf
527	Cont	0.006378798522833801	sub_nmf
528	Cont	0.029531690950391053	sub_nmf
529	Cont	0.07785626760104242	sub_nmf
530	Cont	0.06133460931766701	sub_nmf
531	Cont	0.03430102690006893	sub_nmf
532	Cont	0.0063337033317090174	sub_nmf
533	Cont	0.041926711630548695	sub_nmf
534	Cont	0.03439878151289306	sub_nmf
535	Cont	0.007491724414084023	sub_nmf
536	Cont	0.04788564522135977	sub_nmf
537	Cont	0.01813851461957031	sub_nmf
538	Cont	0.0503069843716881	sub_nmf
539	Cont	0.01233690116606075	sub_nmf
540	Cont	0.0767345271959014	sub_nmf
541	Cont	0.11059382664830478	sub_nmf
542	Cont	0.03564145981448357	sub_nmf
543	Cont	0.017648242357258703	sub_nmf
544	Cont	0.02750434124207797	sub_nmf
545	Cont	0.010424717551062319	sub_nmf
546	Cont	0.02306426273634509	sub_nmf
547	Cont	0.00497500949748989	sub_nmf
548	Cont	0.010943821021010899	sub_nmf
549	Cont	0.0485776493876632	sub_nmf
550	Cont	0.022641961628453295	sub_nmf
551	Cont	0.007920418403177178	sub_nmf
552	Cont	0.06074899801222568	sub_nmf
553	Cont	0.008152905479500198	sub_nmf
554	Cont	0.04763896093735806	sub_nmf
555	Cont	0.019313386982898435	sub_nmf
556	Cont	0.0032270202513947515	sub_nmf
557	Cont	0.01742797011004236	sub_nmf
558	Cont	0.03496496713200019	sub_nmf
559	Cont	0.017360745926304287	sub_nmf
560	Cont	0.007634617647415462	sub_nmf
561	Cont	0.08379614850047527	sub_nmf
562	Cont	0.06732593141428837	sub_nmf
563	Cont	0.003898130030499465	sub_nmf
564	Cont	0.08119803142008943	sub_nmf
565	Cont	0.036356793128069005	sub_nmf
566	Cont	0.10074827751942196	sub_nmf
567	Cont	0.05280487783439005	sub_nmf
568	Cont	0.012600320392288717	sub_nmf
569	Cont	0.038423966654186945	sub_nmf
570	Cont	0.04199858293138152	sub_nmf
571	Cont	0.0029934990870900367	sub_nmf
572	Cont	0.05687906679859131	sub_nmf
573	Cont	0.0363735371655395	sub_nmf
574	Cont	0.03708299439128346	sub_nmf
575	Cont	0.012265438933233591	sub_nmf
576	Cont	0.03881868172254478	sub_nmf
577	Cont	0.057894391072884625	sub_nmf
578	Cont	0.02973863414025927	sub_nmf
579	Cont	0.019183108853762523	sub_nmf
580	Cont	0.07339443477095008	sub_nmf
581	Cont	0.01700019067672676	sub_nmf
582	Cont	0.06810232887592466	sub_nmf
583	Cont	0.010614598882970224	sub_nmf
584	Cont	0.01944365581431255	sub_nmf
585	Cont	0.012236729752441349	sub_nmf
586	Cont	0.03495446605614108	sub_nmf
587	Cont	0.02673569336015771	sub_nmf
588	Cont	0.014303934852634528	sub_nmf
589	Cont	0.016986438178565454	sub_nmf
590	Cont	0.0009555827627792021	sub_nmf
591	Cont	0.0006254777396312975	sub_nmf
592	Cont	0.07782947414702641	sub_nmf
593	Cont	0.010398670531810728	sub_nmf
594	Cont	0.08092281094850784	sub_nmf
595	Cont	0.004425309587017432	sub_nmf
596	Cont	0.021957767203015694	sub_nmf
597	Cont	0.034938310369770915	sub_nmf
598	Cont	0.032475512730172934	sub_nmf
599	Cont	0.019062972251280993	sub_nmf
600	Cont	0.04440298320382528	sub_nmf
601	Cont	0.05685961496853476	sub_nmf
602	Cont	0.14258693047899332	sub_nmf
603	Cont	0.05178393630441354	sub_nmf
604	Cont	0.039997364225531254	sub_nmf
605	Cont	0.02763014559554245	sub_nmf
606	Cont	0.02432270281638723	sub_nmf
607	Cont	0.008609628024988035	sub_nmf
608	Cont	0.05876493945050595	sub_nmf
609	Cont	0.04419169213667839	sub_nmf
610	Cont	0.03394479550464346	sub_nmf
611	Cont	0.013931131033153103	sub_nmf
612	Cont	0.00220726170766433	sub_nmf
613	Cont	0.02205564822809614	sub_nmf
614	Cont	0.02728225978597345	sub_nmf
615	Cont	0.010972607726410578	sub_nmf
616	Cont	0.028748571996216134	sub_nmf
617	Cont	0.0013455756285800499	sub_nmf
618	Cont	0.0170580191754335	sub_nmf
619	Cont	0.01256277373998636	sub_nmf
620	Cont	0.03588567168156577	sub_nmf
621	Cont	0.030593077616824244	sub_nmf
622	Cont	0.019571769144273977	sub_nmf
623	Cont	0.01044332525731608	sub_nmf
624	Cont	0.0652377439253405	sub_nmf
625	Cont	0.05084667020056235	sub_nmf
626	Cont	0.07459930152101878	sub_nmf
627	Cont	0.033203819120716016	sub_nmf
628	Cont	0.03391056547324204	sub_nmf
629	Cont	0.05285647234414281	sub_nmf
630	Cont	0.019914791403916325	sub_nmf
631	Cont	0.0320039339695249	sub_nmf
632	Cont	0.02297981118381509	sub_nmf
633	Cont	0.059721218172011474	sub_nmf
634	Cont	0.01634333608018662	sub_nmf
635	Cont	0.011914735841790876	sub_nmf
636	Cont	0.004035954454070039	sub_nmf
637	Cont	0.022918124496401696	sub_nmf
638	Cont	0.028788546780405322	sub_nmf
639	Cont	0.0055106717227577234	sub_nmf
640	Cont	0.026782747471520256	sub_nmf
641	Cont	0.11798608469912875	sub_nmf
642	Cont	0.0556358169595504	sub_nmf
643	Cont	0.01837942372478754	sub_nmf
644	Cont	0.04401232312877581	sub_nmf
645	Cont	0.02246164030065456	sub_nmf
646	Cont	0.08008351534511643	sub_nmf
647	Cont	0.018165980042449525	sub_nmf
648	Cont	0.02960049037657437	sub_nmf
649	Cont	0.006071007492490734	sub_nmf
650	Cont	0.02243646266709208	sub_nmf
651	Cont	0.0015254187827825633	sub_nmf
652	Cont	0.012614752202681882	sub_nmf
653	Cont	0.001501640919591336	sub_nmf
654	Cont	0.024265940138638784	sub_nmf
655	Cont	0.01080920546400164	sub_nmf
656	Cont	0.005189945965127985	sub_nmf
657	Cont	0.06055475257893719	sub_nmf
658	Cont	0.042604998617236225	sub_nmf
659	Cont	0.014071995063074242	sub_nmf
660	Cont	0.016662711374944645	sub_nmf
661	Cont	0.012935083027990027	sub_nmf
662	Cont	0.018240638750873412	sub_nmf
663	Cont	0.02411048426138014	sub_nmf
664	Cont	0.031670222973328895	sub_nmf
665	Cont	0.003909894666448456	sub_nmf
666	Cont	0.009240298109366827	sub_nmf
667	Cont	0.025674549177461696	sub_nmf
668	Cont	0.0304464925840544	sub_nmf
669	Cont	0.03430089490260925	sub_nmf
670	Cont	0.025454641237607076	sub_nmf
671	Cont	0.03417185346038294	sub_nmf
672	Cont	0.0036676642264745307	sub_nmf
673	Cont	0.03633233919842679	sub_nmf
674	Cont	0.024605283568129844	sub_nmf
675	Cont	0.009973712187798682	sub_nmf
676	Cont	0.028844519981850263	sub_nmf
677	Cont	0.011813315850640535	sub_nmf
678	Cont	0.01656782819381085	sub_nmf
679	Cont	0.0017909842915367115	sub_nmf
680	Cont	0.06051974855135225	sub_nmf
681	Cont	0.0467958322606669	sub_nmf
682	Cont	0.08532789021480787	sub_nmf
683	Cont	0.014041087004201652	sub_nmf
684	Cont	0.01621935988973156	sub_nmf
685	Cont	0.02667473912566624	sub_nmf
686	Cont	0.00105215663102464	sub_nmf
687	Cont	0.040360083364693704	sub_nmf
688	Cont	0.050934805488231316	sub_nmf
689	Cont	0.04083864640945024	sub_nmf
690	Cont	0.023545251131823687	sub_nmf
691	Cont	0.008273637901873082	sub_nmf
692	Cont	0.050659197969808126	sub_nmf
693	Cont	0.17267784586994864	sub_nmf
694	Cont	0.06267043421834202	sub_nmf
695	Cont	0.03454196702368621	sub_nmf
696	Cont	0.04194014402083761	sub_nmf
697	Cont	0.07977784400062223	sub_nmf
698	Cont	0.08906759562479225	sub_nmf
699	Cont	0.020113189518587284	sub_nmf
700	Cont	0.020941100376144006	sub_nmf
701	Cont	0.042054693957870315	sub_nmf
702	Cont	0.019646321433401392	sub_nmf
703	Cont	0.004672709927936411	sub_nmf
704	Cont	0.0515303038706371	sub_nmf
705	Cont	0.011241601375351703	sub_nmf
706	Cont	0.04559959959024488	sub_nmf
707	Cont	0.004594378195828459	sub_nmf
708	Cont	0.029838112184884583	sub_nmf
709	Cont	0.02149815106573277	sub_nmf
710	Cont	0.0035918931027166547	sub_nmf
711	Cont	0.014973230961731136	sub_nmf
712	Cont	0.017627367451881853	sub_nmf
713	Cont	0.019207772696645073	sub_nmf
714	Cont	0.008363970969406767	sub_nmf
715	Cont	0.02571954296831633	sub_nmf
716	Cont	0.03704767791878041	sub_nmf
717	Cont	0.026272598483735782	sub_nmf
718	Cont	0.014432397385088452	sub_nmf
719	Cont	0.00030741711092016654	sub_nmf
720	Cont	0.030888452276419447	sub_nmf
721	Cont	0.03588040815862674	sub_nmf
722	Cont	0.04262521256660431	sub_nmf
723	Cont	0.01847288003567931	sub_nmf
724	Cont	0.032153202631199654	sub_nmf
725	Cont	0.030494861529883385	sub_nmf
726	Cont	0.04258307423196193	sub_nmf
727	Cont	0.0375575156849392	sub_nmf
728	Cont	0.021554513941653176	sub_nmf
729	Cont	0.008854803033852894	sub_nmf
730	Cont	0.01174750895493231	sub_nmf
731	Cont	0.017259244538810108	sub_nmf
732	Cont	0.06983592754886335	sub_nmf
733	Cont	0.0341091652029961	sub_nmf
734	Cont	0.02366300776414244	sub_nmf
735	Cont	0.0646000359308987	sub_nmf
736	Cont	0.023309168242592847	sub_nmf
737	Cont	0.007166245447197936	sub_nmf
738	Cont	0.0327301628867492	sub_nmf
739	Cont	0.0038348467753998652	sub_nmf
740	Cont	0.020353030510569487	sub_nmf
741	Cont	0.04240798584728233	sub_nmf
742	Cont	0.008737961849032966	sub_nmf
743	Cont	0.007342961686871234	sub_nmf
744	Cont	0.05411675523841427	sub_nmf
745	Cont	0.03868324483584396	sub_nmf
746	Cont	0.0325557385210023	sub_nmf
747	Cont	0.012411474121893704	sub_nmf
748	Cont	0.01495597710846155	sub_nmf
749	Cont	0.04675327154797634	sub_nmf
750	Cont	0.023954551607032006	sub_nmf
751	Cont	0.0009879662331356885	sub_nmf
752	Cont	0.03526442348979841	sub_nmf
753	Cont	0.03994548704605121	sub_nmf
754	Cont	0.006263388685210455	sub_nmf
755	Cont	0.007195172238355805	sub_nmf
756	Cont	0.03710640711364279	sub_nmf
757	Cont	0.03619552936192253	sub_nmf
758	Cont	0.021689218986874457	sub_nmf
759	Cont	0.016219408632379938	sub_nmf
760	Cont	0.05908402982933104	sub_nmf
761	Cont	0.06154897325864956	sub_nmf
762	Cont	0.08011317416751966	sub_nmf
763	Cont	0.030664715378343914	sub_nmf
764	Cont	0.0330290640251454	sub_nmf
765	Cont	0.047516797844220166	sub_nmf
766	Cont	0.021247255038575136	sub_nmf
767	Cont	0.013692449170473653	sub_nmf
768	Cont	0.027037896372058272	sub_nmf
769	Cont	0.024068977529358503	sub_nmf
770	Cont	0.00047546821946261344	sub_nmf
771	Cont	0.006770615109720216	sub_nmf
772	Cont	0.010431460639931436	sub_nmf
773	Cont	0.016319251497581518	sub_nmf
774	Cont	0.019302612470779117	sub_nmf
775	Cont	0.0048651212613533236	sub_nmf
776	Cont	0.0006786912669234531	sub_nmf
777	Cont	0.06218579964198258	sub_nmf
778	Cont	0.05766573066169995	sub_nmf
779	Cont	0.004392039172671068	sub_nmf
780	Cont	0.025895979742317898	sub_nmf
781	Cont	0.04904612211972526	sub_nmf
782	Cont	0.004907990635758625	sub_nmf
783	Cont	0.011431034077854601	sub_nmf
784	Cont	0.011121891237932516	sub_nmf
785	Cont	0.07300304102032319	sub_nmf
786	Cont	0.041505262789316086	sub_nmf
787	Cont	0.00961068447873671	sub_nmf
788	Cont	0.04545201225852244	sub_nmf
789	Cont	0.085231760134298	sub_nmf
790	Cont	0.006531731179662271	sub_nmf
791	Cont	0.021450092154539184	sub_nmf
792	Cont	0.04578680713758226	sub_nmf
793	Cont	0.0646232777789082	sub_nmf
794	Cont	0.01648392496100542	sub_nmf
795	Cont	0.006835048157875994	sub_nmf
796	Cont	0.014610028663266088	sub_nmf
797	Cont	0.0174862650015113	sub_nmf
798	Cont	0.019471027495829064	sub_nmf
799	Cont	0.00988640858251079	sub_nmf
800	Cont	0.014074273775878533	sub_nmf
801	Cont	0.02435323223675918	sub_nmf
802	Cont	0.056899109904205866	sub_nmf
803	Cont	0.05669356232216578	sub_nmf
804	Cont	0.016904031203202673	sub_nmf
805	Cont	0.029243805107183777	sub_nmf
806	Cont	0.04877087309689032	sub_nmf
807	Cont	0.0064577378003409305	sub_nmf
808	Cont	0.04975978940981638	sub_nmf
809	Cont	0.08769071653037275	sub_nmf
810	Cont	0.01479196836948201	sub_nmf
811	Cont	0.03184033276111218	sub_nmf
812	Cont	0.05089826656300978	sub_nmf
813	Cont	0.11104190154507548	sub_nmf
814	Cont	0.011497289290142843	sub_nmf
815	Cont	0.06267857839955193	sub_nmf
816	Cont	0.0815332904608154	sub_nmf
817	Cont	0.027923842999713084	sub_nmf
818	Cont	0.03849826555578443	sub_nmf
819	Cont	0.009223639467275852	sub_nmf
820	Cont	0.006814140619211453	sub_nmf
821	Cont	0.07065284360449352	sub_nmf
822	Cont	0.05795641255702926	sub_nmf
823	Cont	0.005613241429761943	sub_nmf
824	Cont	0.006389685145389144	sub_nmf
825	Cont	0.0005935521840497194	sub_nmf
826	Cont	0.007657965134785434	sub_nmf
827	Cont	0.0016746541737027907	sub_nmf
828	Cont	0.04315714559008012	sub_nmf
829	Cont	0.03736526534438578	sub_nmf
830	Cont	0.03933775933252578	sub_nmf
831	Cont	0.045660493971790596	sub_nmf
832	Cont	0.07670977979567455	sub_nmf
833	Cont	0.03251659032252779	sub_nmf
834	Cont	0.01601577838522011	sub_nmf
835	Cont	0.026157515792900408	sub_nmf
836	Cont	0.0047309411525578654	sub_nmf
837	Cont	0.015187009138439988	sub_nmf
838	Cont	0.049305158892517416	sub_nmf
839	Cont	0.08441381853321984	sub_nmf
840	Cont	0.04719051011022226	sub_nmf
841	Cont	0.03489652746530595	sub_nmf
842	Cont	0.028177439846595827	sub_nmf
843	Cont	0.02443416694005875	sub_nmf
844	Cont	0.05435437197968956	sub_nmf
845	Cont	0.06740606739004412	sub_nmf
846	Cont	0.023903466056771856	sub_nmf
847	Cont	0.050234113209512044	sub_nmf
848	Cont	0.00012121591493551022	sub_nmf
849	Cont	0.03395842349928244	sub_nmf
850	Cont	0.03808172242903348	sub_nmf
851	Cont	0.006447704630209512	sub_nmf
852	Cont	0.030895057296442523	sub_nmf
853	Cont	0.007396550261340625	sub_nmf
854	Cont	0.012574369262696394	sub_nmf
855	Cont	0.009806218850483616	sub_nmf
856	Cont	0.028930523902754197	sub_nmf
857	Cont	0.03612212143258817	sub_nmf
858	Cont	0.023515804631257273	sub_nmf
859	Cont	0.017762241609971773	sub_nmf
860	Cont	0.047004844070015955	sub_nmf
861	Cont	0.07565270579598352	sub_nmf
862	Cont	0.0036074424816436136	sub_nmf
863	Cont	0.04318682106303872	sub_nmf
864	Cont	0.08129066938938175	sub_nmf
865	Cont	0.1213752138104187	sub_nmf
866	Cont	0.02086474013103397	sub_nmf
867	Cont	0.08141298014227862	sub_nmf
868	Cont	0.06608338302840634	sub_nmf
869	Cont	0.06500009629715839	sub_nmf
870	Cont	0.0055043095093121035	sub_nmf
871	Cont	0.011609893168612308	sub_nmf
872	Cont	0.01664628160347894	sub_nmf
873	Cont	0.11334976176451307	sub_nmf
874	Cont	0.0631824163953926	sub_nmf
875	Cont	0.03950769860265376	sub_nmf
876	Cont	0.004715318671704914	sub_nmf
877	Cont	0.09066766802897748	sub_nmf
878	Cont	0.09904981724207805	sub_nmf
879	Cont	0.008385746054058887	sub_nmf
880	Cont	0.035278554543713016	sub_nmf
881	Cont	0.04988247207739219	sub_nmf
882	Cont	0.051792082363327906	sub_nmf
883	Cont	0.1629724811270892	sub_nmf
884	Cont	0.020941800804695643	sub_nmf
885	Cont	0.05696149008816346	sub_nmf
886	Cont	0.007873752635016506	sub_nmf
887	Cont	0.054899911119717475	sub_nmf
888	Cont	0.03992330102770736	sub_nmf
889	Cont	0.03817637290733169	sub_nmf
890	Cont	0.060028228512413274	sub_nmf
891	Cont	0.01585018812221282	sub_nmf
892	Cont	0.018986075463561125	sub_nmf
893	Cont	0.08272071140492254	sub_nmf
894	Cont	0.028311085506512124	sub_nmf
895	Cont	0.043256785756031445	sub_nmf
896	Cont	0.00652990321694796	sub_nmf
897	Cont	0.006664331180184778	sub_nmf
898	Cont	0.016108544543900764	sub_nmf
899	Cont	0.02067603180052376	sub_nmf
900	Cont	0.04004884573657028	sub_nmf
901	Cont	0.0499822548885682	sub_nmf
902	Cont	0.04606666551258861	sub_nmf
903	Cont	0.04741664299382337	sub_nmf
904	Cont	0.07822761715774004	sub_nmf
905	Cont	0.018514849266806844	sub_nmf
906	Cont	0.062373263705993436	sub_nmf
907	Cont	0.03178791240423764	sub_nmf
908	Cont	0.025648177921093657	sub_nmf
909	Cont	0.08101918905160109	sub_nmf
910	Cont	0.056138204999346075	sub_nmf
911	Cont	0.0005622476255487014	sub_nmf
912	Cont	0.011803930701861488	sub_nmf
913	Cont	0.08735104220021245	sub_nmf
914	Cont	0.06156745449846751	sub_nmf
915	Cont	0.04181736621298171	sub_nmf
916	Cont	0.10311497253068488	sub_nmf
917	Cont	0.007004529850699868	sub_nmf
918	Cont	0.06357129111361196	sub_nmf
919	Cont	0.04406302896308597	sub_nmf
920	Cont	0.07794026133904766	sub_nmf
921	Cont	0.0956563526959973	sub_nmf
922	Cont	0.02880964761396101	sub_nmf
923	Cont	0.06407633145681409	sub_nmf
924	Cont	0.007879844946389557	sub_nmf
925	Cont	0.06142035559361554	sub_nmf
926	Cont	0.052087088771231235	sub_nmf
927	Cont	0.0006063075976963014	sub_nmf
928	Cont	0.03087966042378786	sub_nmf
929	Cont	0.024639796427860704	sub_nmf
930	Cont	0.059112455506581764	sub_nmf
931	Cont	0.13685044347895928	sub_nmf
932	Cont	0.0259082325685698	sub_nmf
933	Cont	0.06118981221308937	sub_nmf
934	Cont	0.025205844748706997	sub_nmf
935	Cont	0.07589660759231853	sub_nmf
936	Cont	0.03403232912371668	sub_nmf
937	Cont	0.04016815959866526	sub_nmf
938	Cont	0.027565355758139034	sub_nmf
939	Cont	0.051840975542244316	sub_nmf
940	Cont	0.058170260477406865	sub_nmf
941	Cont	0.09645885867302609	sub_nmf
942	Cont	0.004369649919078639	sub_nmf
943	Cont	0.04592950654772803	sub_nmf
944	Cont	0.032389226433140704	sub_nmf
945	Cont	0.08179973356643072	sub_nmf
946	Cont	0.02481116919123276	sub_nmf
947	Cont	0.03162903785832906	sub_nmf
948	Cont	0.016600827763784808	sub_nmf
949	Cont	0.058020891754573485	sub_nmf
950	Cont	0.013356843262618889	sub_nmf
951	Cont	0.03473802356170847	sub_nmf
952	Cont	0.027109836648966316	sub_nmf
953	Cont	0.003153565550945297	sub_nmf
954	Cont	0.005439015037012462	sub_nmf
955	Cont	0.027095290195854445	sub_nmf
956	Cont	0.0017670086258842947	sub_nmf
957	Cont	0.0723833143054198	sub_nmf
958	Cont	0.030151357903283167	sub_nmf
959	Cont	0.04765062332518668	sub_nmf
960	Cont	0.06178318259047185	sub_nmf
961	Cont	0.07892987955850939	sub_nmf
962	Cont	0.00450751107799861	sub_nmf
963	Cont	0.020717584913270026	sub_nmf
964	Cont	0.014261381563511805	sub_nmf
965	Cont	0.00018081117358165725	sub_nmf
966	Cont	0.005356557124428111	sub_nmf
967	Cont	0.008961176334124299	sub_nmf
968	Cont	0.07613767362371819	sub_nmf
969	Cont	0.04134104622232967	sub_nmf
970	Cont	0.059344987201634836	sub_nmf
971	Cont	0.06061268488894437	sub_nmf
972	Cont	0.0436734313896255	sub_nmf
973	Cont	0.05890252907535258	sub_nmf
974	Cont	0.010161496087646608	sub_nmf
975	Cont	0.009753863660534047	sub_nmf
976	Cont	0.029102083878901723	sub_nmf
977	Cont	0.03881931109176365	sub_nmf
978	Cont	0.03855752292883738	sub_nmf
979	Cont	0.031173036174133178	sub_nmf
980	Cont	0.042351798538143824	sub_nmf
981	Cont	0.005983978946050076	sub_nmf
982	Cont	0.05909005297761968	sub_nmf
983	Cont	0.018938396395640527	sub_nmf
984	Cont	0.008809394395640236	sub_nmf
985	Cont	0.03327649024384403	sub_nmf
986	Cont	0.08319020653330023	sub_nmf
987	Cont	0.05312979751335646	sub_nmf
988	Cont	0.03389377275992697	sub_nmf
989	Cont	0.039015250943464155	sub_nmf
990	Cont	0.09326539747534232	sub_nmf
991	Cont	0.030906167464801865	sub_nmf
992	Cont	0.06568600332797987	sub_nmf
993	Cont	0.06372258256298045	sub_nmf
994	Cont	0.015248753223698334	sub_nmf
995	Cont	0.02256161970901452	sub_nmf
996	Cont	0.05550504322583334	sub_nmf
997	Cont	0.05751425518805783	sub_nmf
998	Cont	0.012829444734075594	sub_nmf
999	Cont	0.023398534815636866	sub_nmf
1000	Cont	0.04009682243422903	sub_nmf
1001	Cont	0.0014820008374251386	sub_nmf
1002	Cont	0.026685171446575198	sub_nmf
1003	Cont	0.07562670559099811	sub_nmf
1004	Cont	0.05338375162590925	sub_nmf
1005	Cont	0.016717638906187153	sub_nmf
1006	Cont	0.01991564644277085	sub_nmf
1007	Cont	0.01445812585542517	sub_nmf
1008	Cont	0.018178840695774516	sub_nmf
1009	Cont	0.013608498360741675	sub_nmf
1010	Cont	0.050605811794100605	sub_nmf
1011	Cont	0.06635805471236537	sub_nmf
1012	Cont	0.01444877598609089	sub_nmf
1013	Cont	0.07431021060548565	sub_nmf
1014	Cont	0.00411023384313237	sub_nmf
1015	Cont	0.07826378085617942	sub_nmf
1016	Cont	0.023723766341487762	sub_nmf
1017	Cont	0.03364579795742644	sub_nmf
1018	Cont	0.03786332754064554	sub_nmf
1019	Cont	0.06090273862905412	sub_nmf
1020	Cont	0.028308604693714153	sub_nmf
1021	Cont	0.03075294296807655	sub_nmf
1022	Cont	0.04402777679597295	sub_nmf
1023	Cont	0.04887180399207769	sub_nmf
1024	Cont	0.04067001005470956	sub_nmf
1025	Cont	0.0487068221423761	sub_nmf
1026	Cont	0.05593228257101126	sub_nmf
1027	Cont	0.08254042707569514	sub_nmf
1028	Cont	0.01701381223228377	sub_nmf
1029	Cont	0.03515450294354298	sub_nmf
1030	Cont	0.025445029623500554	sub_nmf
1031	Cont	0.008106509613262524	sub_nmf
1032	Cont	0.01989421365599042	sub_nmf
1033	Cont	0.0395473293931886	sub_nmf
1034	Cont	0.09445022706034883	sub_nmf
1035	Cont	0.04724129677441796	sub_nmf
1036	Cont	0.0038816640353849198	sub_nmf
1037	Cont	0.05565024598118065	sub_nmf
1038	Cont	0.028365951307604872	sub_nmf
1039	Cont	0.027431114488276863	sub_nmf
1040	Cont	0.02565865095082505	sub_nmf
1041	Cont	0.026243511136556485	sub_nmf
1042	Cont	0.04081475224751505	sub_nmf
1043	Cont	0.009474198445486916	sub_nmf
1044	Cont	0.046364791614747734	sub_nmf
1045	Cont	0.0665361151000277	sub_nmf
1046	Cont	0.011740957236239325	sub_nmf
1047	Cont	0.043007390479348484	sub_nmf
1048	Cont	0.030830932321154293	sub_nmf
1049	Cont	0.02756364029600389	sub_nmf
1050	Cont	0.027171767723031308	sub_nmf
1051	Cont	0.03251359043257212	sub_nmf
1052	Cont	0.0019391098215328958	sub_nmf
1053	Cont	0.03190370767549202	sub_nmf
1054	Cont	0.037294105913522266	sub_nmf
1055	Cont	0.08224204486647754	sub_nmf
1056	Cont	0.03333159361144277	sub_nmf
1057	Cont	0.03472350091721043	sub_nmf
1058	Cont	0.010551664450615538	sub_nmf
1059	Cont	0.017793203633551583	sub_nmf
1060	Cont	0.006088161725243161	sub_nmf
1061	Cont	0.0034109068402121494	sub_nmf
1062	Cont	0.006938276347443937	sub_nmf
1063	Cont	0.011226975835872672	sub_nmf
1064	Cont	0.03984622627737782	sub_nmf
1065	Cont	0.013102809656036035	sub_nmf
1066	Cont	0.056162257300503976	sub_nmf
1067	Cont	0.04100393399233274	sub_nmf
1068	Cont	0.03444549609360404	sub_nmf
1069	Cont	0.08055061288383475	sub_nmf
1070	Cont	0.02449359936681856	sub_nmf
1071	Cont	0.02824432136635515	sub_nmf
1072	Cont	0.015657051128182817	sub_nmf
1073	Cont	0.014392615711905012	sub_nmf
1074	Cont	0.00474062268356249	sub_nmf
1075	Cont	0.04047979110312157	sub_nmf
1076	Cont	0.012867025929521788	sub_nmf
1077	Cont	0.04480321878555668	sub_nmf
1078	Cont	0.05144646678740381	sub_nmf
1079	Cont	0.004437736845491953	sub_nmf
1080	Cont	0.02126719495282439	sub_nmf
1081	Cont	0.06226553408848414	sub_nmf
1082	Cont	0.06353498095529152	sub_nmf
1083	Cont	0.027360666985642792	sub_nmf
1084	Cont	0.04990894132232859	sub_nmf
1085	Cont	0.05219354806029875	sub_nmf
1086	Cont	0.013997664527445578	sub_nmf
1087	Cont	0.02465597324233768	sub_nmf
1088	Cont	0.006650081076067975	sub_nmf
1089	Cont	0.06065846977621568	sub_nmf
1090	Cont	0.04532429581951563	sub_nmf
1091	Cont	0.009413526656839175	sub_nmf
1092	Cont	0.06892308442445552	sub_nmf
1093	Cont	0.05498547571647247	sub_nmf
1094	Cont	0.01972981950199897	sub_nmf
1095	Cont	0.014027748528427355	sub_nmf
1096	Cont	0.0027079681962576267	sub_nmf
1097	Cont	0.0006660943663616302	sub_nmf
1098	Cont	0.02961388824249401	sub_nmf
1099	Cont	0.03280539241831327	sub_nmf
1100	Cont	0.04080142240714628	sub_nmf
1101	Cont	0.06737659247041264	sub_nmf
1102	Cont	0.06289805710155245	sub_nmf
1103	Cont	0.04832297690245874	sub_nmf
1104	Cont	0.002586574421091653	sub_nmf
1105	Cont	0.055552146871733564	sub_nmf
1106	Cont	0.061737411342850275	sub_nmf
1107	Cont	0.006770353580526801	sub_nmf
1108	Cont	0.054291341015053514	sub_nmf
1109	Cont	0.0013862189332065197	sub_nmf
1110	Cont	0.07487460172467125	sub_nmf
1111	Cont	0.03074057000578986	sub_nmf
1112	Cont	0.024418933741787323	sub_nmf
1113	Cont	0.0730989472605064	sub_nmf
1114	Cont	0.015853188528506274	sub_nmf
1115	Cont	0.09519283436439374	sub_nmf
1116	Cont	0.05572856408471523	sub_nmf
1117	Cont	0.03287267261684662	sub_nmf
1118	Cont	0.025419276538083332	sub_nmf
1119	Cont	0.009137005042707464	sub_nmf
1120	Cont	0.0009357967972408727	sub_nmf
1121	Cont	0.0616476474567976	sub_nmf
1122	Cont	0.08415541546080071	sub_nmf
1123	Cont	0.02899331011927288	sub_nmf
1124	Cont	0.001713228584108862	sub_nmf
1125	Cont	0.044151247040042786	sub_nmf
1126	Cont	0.062490562076856146	sub_nmf
1127	Cont	0.026148599419686586	sub_nmf
1128	Cont	0.07311706044081533	sub_nmf
1129	Cont	0.08101973426062382	sub_nmf
1130	Cont	0.01551973448303685	sub_nmf
1131	Cont	0.0029420508427428975	sub_nmf
1132	Cont	0.0018428762159310515	sub_nmf
1133	Cont	0.011926018995510698	sub_nmf
1134	Cont	0.02235788381048977	sub_nmf
1135	Cont	0.03990840391167671	sub_nmf
1136	Cont	0.04208691671498244	sub_nmf
1137	Cont	0.008573087573424709	sub_nmf
1138	Cont	0.03582860785605964	sub_nmf
1139	Cont	0.007951037904594675	sub_nmf
1140	Cont	0.018353138037102833	sub_nmf
1141	Cont	0.06805587275985737	sub_nmf
1142	Cont	0.03689110772091555	sub_nmf
1143	Cont	0.015751132802485347	sub_nmf
1144	Cont	0.051553404946592864	sub_nmf
1145	Cont	0.07285730078733614	sub_nmf
1146	Cont	0.13565281896096143	sub_nmf
1147	Cont	0.02311742818775849	sub_nmf
1148	Cont	0.05421159012685207	sub_nmf
1149	Cont	0.020700888350072978	sub_nmf
1150	Cont	0.0018378202589153442	sub_nmf
1151	Cont	0.037483194827314145	sub_nmf
1152	Cont	0.0660581685121018	sub_nmf
1153	Cont	0.07474979852997823	sub_nmf
1154	Cont	0.06552361532514682	sub_nmf
1155	Cont	0.09752790169385174	sub_nmf
1156	Cont	0.008773884239051347	sub_nmf
1157	Cont	0.07527731836213972	sub_nmf
1158	Cont	0.03490048864906395	sub_nmf
1159	Cont	0.03749139345554754	sub_nmf
1160	Cont	0.0074580267058870576	sub_nmf
1161	Cont	0.03114506814971069	sub_nmf
1162	Cont	0.008257637269131925	sub_nmf
1163	Cont	0.055850863432379355	sub_nmf
1164	Cont	0.0535954682521712	sub_nmf
1165	Cont	0.06046847387252579	sub_nmf
1166	Cont	0.065092085808649	sub_nmf
1167	Cont	0.09366010816345303	sub_nmf
1168	Cont	0.009431100738937223	sub_nmf
1169	Cont	0.027216432075213126	sub_nmf
1170	Cont	0.002815729838731144	sub_nmf
1171	Cont	0.018737707056474796	sub_nmf
1172	Cont	0.04462761582050291	sub_nmf
1173	Cont	0.09497450558315658	sub_nmf
1174	Cont	0.0113301647188597	sub_nmf
1175	Cont	0.07855703451441182	sub_nmf
1176	Cont	0.0427641906021693	sub_nmf
1177	Cont	0.004152237062091797	sub_nmf
1178	Cont	0.03055669933708352	sub_nmf
1179	Cont	0.0046218043273193515	sub_nmf
1180	Cont	0.05016230508969665	sub_nmf
1181	Cont	0.042702874894940096	sub_nmf
1182	Cont	0.00417308527257876	sub_nmf
1183	Cont	0.000840326235687731	sub_nmf
1184	Cont	0.006760374316464303	sub_nmf
1185	Cont	0.10074181484298375	sub_nmf
1186	Cont	0.027827958666396417	sub_nmf
1187	Cont	0.1478223288242618	sub_nmf
1188	Cont	0.0038061915536046023	sub_nmf
1189	Cont	0.03436438052409737	sub_nmf
1190	Cont	0.010516682736612243	sub_nmf
1191	Cont	0.0500282426535024	sub_nmf
1192	Cont	0.056094986122509106	sub_nmf
1193	Cont	0.09871966242222445	sub_nmf
1194	Cont	0.00041807663457164266	sub_nmf
1195	Cont	0.05686004585499605	sub_nmf
1196	Cont	0.027223094179606607	sub_nmf
1197	Cont	0.07104831865329184	sub_nmf
1198	Cont	0.009974664391222444	sub_nmf
1199	Cont	0.06744572298330839	sub_nmf
1200	Cont	0.03584514001124666	sub_nmf
1201	Cont	0.058742700322072676	sub_nmf
1202	Cont	0.03501799440316105	sub_nmf
1203	Cont	0.012489886695440747	sub_nmf
1204	Cont	0.01943048294736372	sub_nmf
1205	Cont	0.013849135262381145	sub_nmf
1206	Cont	0.024088563261728993	sub_nmf
1207	Cont	0.024871659791014494	sub_nmf
1208	Cont	0.002361228664454671	sub_nmf
1209	Cont	0.05169264114543425	sub_nmf
1210	Cont	0.00015657197093191464	sub_nmf
1211	Cont	0.059234209644803866	sub_nmf
1212	Cont	0.021290242399073622	sub_nmf
1213	Cont	0.0635161090898458	sub_nmf
1214	Cont	0.08270740138478226	sub_nmf
1215	Cont	0.0024114675546614015	sub_nmf
1216	Cont	0.0329628674024872	sub_nmf
1217	Cont	0.044968859687347776	sub_nmf
1218	Cont	0.0662172226630912	sub_nmf
1219	Cont	0.008641752427774109	sub_nmf
1220	Cont	0.026436350616876703	sub_nmf
1221	Cont	0.06528888326819458	sub_nmf
1222	Cont	0.014797446507904934	sub_nmf
1223	Cont	0.1259401903042348	sub_nmf
1224	Cont	0.07286832513417248	sub_nmf
1225	Cont	0.05245465131275626	sub_nmf
1226	Cont	0.015212238163642268	sub_nmf
1227	Cont	0.036571373431040374	sub_nmf
1228	Cont	0.026540391864424914	sub_nmf
1229	Cont	0.036458541897481996	sub_nmf
1230	Cont	0.08686612890404286	sub_nmf
1231	Cont	0.12172926077589873	sub_nmf
1232	Cont	0.0011457706852223137	sub_nmf
1233	Cont	0.04201194412095226	sub_nmf
1234	Cont	0.05317594086717198	sub_nmf
1235	Cont	0.016574099201153734	sub_nmf
1236	Cont	0.0043607527623609615	sub_nmf
1237	Cont	0.009868021090443569	sub_nmf
1238	Cont	0.0024206502903398324	sub_nmf
1239	Cont	0.019667091999652657	sub_nmf
1240	Cont	0.007169479555944945	sub_nmf
1241	Cont	0.008809485559089803	sub_nmf
1242	Cont	0.009007449510850902	sub_nmf
1243	Cont	0.029649951742304673	sub_nmf
1244	Cont	0.08463702878920079	sub_nmf
1245	Cont	0.06599294444100022	sub_nmf
1246	Cont	0.001971364917964106	sub_nmf
1247	Cont	0.016993311030223064	sub_nmf
1248	Cont	0.009123871647191317	sub_nmf
1249	Cont	0.0462003351061841	sub_nmf
1250	Cont	0.008611719111153066	sub_nmf
1251	Cont	0.05491457469851905	sub_nmf
1252	Cont	0.0006659959411760607	sub_nmf
1253	Cont	0.06748548259624679	sub_nmf
1254	Cont	0.013565720092521105	sub_nmf
1255	Cont	0.09850480484985955	sub_nmf
1256	Cont	0.09095651292987865	sub_nmf
1257	Cont	0.026005732868178755	sub_nmf
1258	Cont	0.030694782627993297	sub_nmf
1259	Cont	0.03161087429739862	sub_nmf
1260	Cont	0.06456277619887411	sub_nmf
1261	Cont	0.08549983649787737	sub_nmf
1262	Cont	0.045112486320817484	sub_nmf
1263	Cont	0.02466683005153923	sub_nmf
1264	Cont	0.017130792339700177	sub_nmf
1265	Cont	0.03875233718035738	sub_nmf
1266	Cont	0.03707970270523973	sub_nmf
1267	Cont	0.019657110907732207	sub_nmf
1268	Cont	0.004213039095487902	sub_nmf
1269	Cont	0.024105304941854304	sub_nmf
1270	Cont	0.003177232817884879	sub_nmf
1271	Cont	0.03752680253408804	sub_nmf
1272	Cont	0.004740865726276198	sub_nmf
1273	Cont	0.03971534766874609	sub_nmf
1274	Cont	0.039707041231067136	sub_nmf
1275	Cont	0.006664835292096568	sub_nmf
1276	Cont	0.037661956191621895	sub_nmf
1277	Cont	0.012667165960361071	sub_nmf
1278	Cont	0.002985400310092494	sub_nmf
1279	Cont	0.060617088859264236	sub_nmf
1280	Cont	0.012676094403754742	sub_nmf
1281	Cont	0.035433618978219186	sub_nmf
1282	Cont	0.03385945835766912	sub_nmf
1283	Cont	0.013366848750889726	sub_nmf
1284	Cont	0.006206678961580449	sub_nmf
1285	Cont	0.030104347028455002	sub_nmf
1286	Cont	0.01929975185474384	sub_nmf
1287	Cont	0.053112323163833304	sub_nmf
1288	Cont	0.05654587721120274	sub_nmf
1289	Cont	0.06665197280871263	sub_nmf
1290	Cont	0.03541781065997374	sub_nmf
1291	Cont	0.06113373021720053	sub_nmf
1292	Cont	0.03911785434842519	sub_nmf
1293	Cont	0.0375986185921824	sub_nmf
1294	Cont	0.07739585059527758	sub_nmf
1295	Cont	0.007203162762248697	sub_nmf
1296	Cont	0.01180452042077615	sub_nmf
1297	Cont	0.01321466243574389	sub_nmf
1298	Cont	0.04311175268636032	sub_nmf
1299	Cont	0.024350914453062714	sub_nmf
1300	Cont	0.05786711011103714	sub_nmf
1301	Cont	0.0549883906109687	sub_nmf
1302	Cont	0.04906156340435169	sub_nmf
1303	Cont	0.06253555663549829	sub_nmf
1304	Cont	0.015417058305974866	sub_nmf
1305	Cont	0.01185739163125339	sub_nmf
1306	Cont	0.012581054144351117	sub_nmf
1307	Cont	0.012703214171267624	sub_nmf
1308	Cont	0.014471324339626241	sub_nmf
1309	Cont	0.06032372251219134	sub_nmf
1310	Cont	0.009830314571272966	sub_nmf
1311	Cont	0.044220152949262764	sub_nmf
1312	Cont	0.04356028101900969	sub_nmf
1313	Cont	0.030640858977737623	sub_nmf
1314	Cont	0.03280356272664702	sub_nmf
1315	Cont	0.044486541599738444	sub_nmf
1316	Cont	0.08308684350798025	sub_nmf
1317	Cont	0.029978857960147348	sub_nmf
1318	Cont	0.004312864001975397	sub_nmf
1319	Cont	0.05073377313661948	sub_nmf
1320	Cont	0.05377691695153528	sub_nmf
1321	Cont	0.06286360903926314	sub_nmf
1322	Cont	0.009323867789202278	sub_nmf
1323	Cont	0.027400386558860762	sub_nmf
1324	Cont	0.020593986732279957	sub_nmf
1325	Cont	0.06616022389042892	sub_nmf
1326	Cont	0.052198125038520546	sub_nmf
1327	Cont	0.007927146174747936	sub_nmf
1328	Cont	0.044021613863982366	sub_nmf
1329	Cont	0.05520413511469245	sub_nmf
1330	Cont	0.03675650095046249	sub_nmf
1331	Cont	0.06292312046558482	sub_nmf
1332	Cont	0.005289602634364697	sub_nmf
1333	Cont	0.015202576196477304	sub_nmf
1334	Cont	0.03518653926039042	sub_nmf
1335	Cont	0.03110630674841382	sub_nmf
1336	Cont	0.07324360534775283	sub_nmf
1337	Cont	0.05329439858400128	sub_nmf
1338	Cont	0.06921526710958578	sub_nmf
1339	Cont	0.06837911745046552	sub_nmf
1340	Cont	0.06078238329113655	sub_nmf
1341	Cont	0.030364860497003404	sub_nmf
1342	Cont	0.05655292604670484	sub_nmf
1343	Cont	0.039011606565131966	sub_nmf
1344	Cont	0.06560317607433376	sub_nmf
1345	Cont	0.08833116663407037	sub_nmf
1346	Cont	0.04265545880452336	sub_nmf
1347	Cont	0.08606621433653115	sub_nmf
1348	Cont	0.023571567895009166	sub_nmf
1349	Cont	0.06083906424635481	sub_nmf
1350	Cont	0.035765867156091924	sub_nmf
1351	Cont	0.0026989383706072408	sub_nmf
1352	Cont	0.05007024319851685	sub_nmf
1353	Cont	0.034920921082874576	sub_nmf
1354	Cont	0.03203327631709883	sub_nmf
1355	Cont	0.02603925791382299	sub_nmf
1356	Cont	0.07096566199792596	sub_nmf
1357	Cont	0.02812852999143024	sub_nmf
1358	Cont	0.043887265614605535	sub_nmf
1359	Cont	0.009390419194029087	sub_nmf
1360	Cont	0.029025832655270162	sub_nmf
1361	Cont	0.02414475984160081	sub_nmf
1362	Cont	0.009761908991550739	sub_nmf
1363	Cont	0.008890055380392616	sub_nmf
1364	Cont	0.07156383397832591	sub_nmf
1365	Cont	0.16490117045524594	sub_nmf
1366	Cont	0.041851730131270706	sub_nmf
1367	Cont	0.0669083606913403	sub_nmf
1368	Cont	0.04664240112455146	sub_nmf
1369	Cont	0.055898974868993784	sub_nmf
1370	Cont	0.06916768460469121	sub_nmf
1371	Cont	0.03326822283221423	sub_nmf
1372	Cont	0.00127388522118317	sub_nmf
1373	Cont	0.015705497066850888	sub_nmf
1374	Cont	0.010420478120471914	sub_nmf
1375	Cont	0.004558671809056233	sub_nmf
1376	Cont	0.07210909284874727	sub_nmf
1377	Cont	0.016057666223106087	sub_nmf
1378	Cont	0.0631995201483202	sub_nmf
1379	Cont	0.017507052695370885	sub_nmf
1380	Cont	0.05761236050154435	sub_nmf
1381	Cont	0.053367898395750686	sub_nmf
1382	Cont	0.038725771920524024	sub_nmf
1383	Cont	0.048097031150757155	sub_nmf
1384	Cont	0.03007188534778857	sub_nmf
1385	Cont	0.05972449817796383	sub_nmf
1386	Cont	0.03588175519911764	sub_nmf
1387	Cont	0.005983341768005061	sub_nmf
1388	Cont	0.00011085839314005159	sub_nmf
1389	Cont	0.001752740106552722	sub_nmf
1390	Cont	0.04833574490226822	sub_nmf
1391	Cont	0.06172728074543678	sub_nmf
1392	Cont	0.03229811306449453	sub_nmf
1393	Cont	0.031126903704989453	sub_nmf
1394	Cont	0.04371198051457666	sub_nmf
1395	Cont	0.05560983495057813	sub_nmf
1396	Cont	0.012474882572394116	sub_nmf
1397	Cont	0.010640118788763977	sub_nmf
1398	Cont	0.03125394066502772	sub_nmf
1399	Cont	0.012041243782767476	sub_nmf
1400	Cont	0.03029907119930297	sub_nmf
1401	Cont	0.012070795127762005	sub_nmf
1402	Cont	0.04867615914421486	sub_nmf
1403	Cont	0.012112895280957589	sub_nmf
1404	Cont	0.015592279613559535	sub_nmf
1405	Cont	0.03776054537991415	sub_nmf
1406	Cont	0.07344263741976453	sub_nmf
1407	Cont	0.02818484554317316	sub_nmf
1408	Cont	0.01833150181327267	sub_nmf
1409	Cont	0.007644509656927974	sub_nmf
1410	Cont	0.015289928690731142	sub_nmf
1411	Cont	0.010584122765084403	sub_nmf
1412	Cont	0.031484661463409155	sub_nmf
1413	Cont	0.06724350225930618	sub_nmf
1414	Cont	0.07653939280853816	sub_nmf
1415	Cont	0.02098014000430719	sub_nmf
1416	Cont	0.07235767258804243	sub_nmf
1417	Cont	0.027727049734678058	sub_nmf
1418	Cont	0.058143173517965684	sub_nmf
1419	Cont	0.04157052007101938	sub_nmf
1420	Cont	0.03630857504615458	sub_nmf
1421	Cont	0.05551914245789417	sub_nmf
1422	Cont	0.010440024606966657	sub_nmf
1423	Cont	0.03931697099048373	sub_nmf
1424	Cont	0.045761744745509446	sub_nmf
1425	Cont	0.06555935312897355	sub_nmf
1426	Cont	0.026756616661755567	sub_nmf
1427	Cont	0.06106353076357224	sub_nmf
1428	Cont	0.06276111490918312	sub_nmf
1429	Cont	0.0010143452954108488	sub_nmf
1430	Cont	0.011108462989017538	sub_nmf
1431	Cont	0.05458073540074693	sub_nmf
1432	Cont	0.049006652162657795	sub_nmf
1433	Cont	0.012637034072812345	sub_nmf
1434	Cont	0.020139943667397926	sub_nmf
1435	Cont	0.06401825326757314	sub_nmf
1436	Cont	0.048641562297283204	sub_nmf
1437	Cont	0.04819024589563011	sub_nmf
1438	Cont	0.03393502461676594	sub_nmf
1439	Cont	0.045899077389921876	sub_nmf
1440	Cont	0.04849595136694304	sub_nmf
1441	Cont	0.10942834404001693	sub_nmf
1442	Cont	0.04548191600333964	sub_nmf
1443	Cont	0.021395901653510508	sub_nmf
1444	Cont	0.002905644705926728	sub_nmf
1445	Cont	0.056191241640799264	sub_nmf
1446	Cont	0.02817393361984448	sub_nmf
1447	Cont	0.09904898779592528	sub_nmf
1448	Cont	0.020467002511393904	sub_nmf
1449	Cont	0.021347877513433033	sub_nmf
1450	Cont	0.050944066552820945	sub_nmf
1451	Cont	0.06591895259181418	sub_nmf
1452	Cont	0.021440806042250165	sub_nmf
1453	Cont	0.03811072650652323	sub_nmf
1454	Cont	0.050115496332101155	sub_nmf
1455	Cont	0.03995714857996647	sub_nmf
1456	Cont	0.019381720013362518	sub_nmf
1457	Cont	0.03242199923926438	sub_nmf
1458	Cont	0.020882654462087688	sub_nmf
1459	Cont	0.008370008105915495	sub_nmf
1460	Cont	0.025156090687492173	sub_nmf
1461	Cont	0.06289312675471288	sub_nmf
1462	Cont	0.07285570528750883	sub_nmf
1463	Cont	0.013300920653000446	sub_nmf
1464	Cont	0.05153120903024653	sub_nmf
1465	Cont	0.001112220087970831	sub_nmf
1466	Cont	0.021832424399536532	sub_nmf
1467	Cont	0.028766794275379422	sub_nmf
1468	Cont	0.061701760078686746	sub_nmf
1469	Cont	0.012504761774067197	sub_nmf
1470	Cont	0.0563708868676188	sub_nmf
1471	Cont	0.01368577979564246	sub_nmf
1472	Cont	0.024965418175722495	sub_nmf
1473	Cont	0.05402919044876975	sub_nmf
1474	Cont	0.03510507023001527	sub_nmf
1475	Cont	0.0491132749874625	sub_nmf
1476	Cont	0.02255644942780489	sub_nmf
1477	Cont	0.09039377167068914	sub_nmf
1478	Cont	0.004599705541622648	sub_nmf
1479	Cont	0.07781984859943368	sub_nmf
1480	Cont	0.06342214837709763	sub_nmf
1481	Cont	0.05400926587158453	sub_nmf
1482	Cont	0.05386472320906089	sub_nmf
1483	Cont	0.06114334267580346	sub_nmf
1484	Cont	0.04980522412331658	sub_nmf
1485	Cont	0.06382539016179478	sub_nmf
1486	Cont	0.03101057938986032	sub_nmf
1487	Cont	0.05976104286146544	sub_nmf
1488	Cont	0.023995478200261988	sub_nmf
1489	Cont	0.040503326400454974	sub_nmf
1490	Cont	0.011928203454537217	sub_nmf
1491	Cont	0.06045269063744956	sub_nmf
1492	Cont	0.0506152325167597	sub_nmf
1493	Cont	0.06655524195084597	sub_nmf
1494	Cont	0.09930435057211814	sub_nmf
1495	Cont	0.013208510869820462	sub_nmf
1496	Cont	0.03363896508685425	sub_nmf
1497	Cont	0.03664444640991314	sub_nmf
1498	Cont	0.027738255233642005	sub_nmf
1499	Cont	0.04100211919773234	sub_nmf
1500	Cont	0.05342420888470618	sub_nmf
1501	Cont	0.11931759158328062	sub_nmf
1502	Cont	0.03014121391740851	sub_nmf
1503	Cont	0.046767862249801194	sub_nmf
1504	Cont	0.02438949234057743	sub_nmf
1505	Cont	0.001989173464026559	sub_nmf
1506	Cont	0.0016109317877703172	sub_nmf
1507	Cont	0.03139827446071781	sub_nmf
1508	Cont	0.0337290216725888	sub_nmf
1509	Cont	0.06465462907883562	sub_nmf
1510	Cont	0.07285716205046108	sub_nmf
1511	Cont	0.049821713759528284	sub_nmf
1512	Cont	0.04551361748108317	sub_nmf
1513	Cont	0.03975800968778241	sub_nmf
1514	Cont	0.045534581064898404	sub_nmf
1515	Cont	0.04185685634969273	sub_nmf
1516	Cont	0.03974170993073096	sub_nmf
1517	Cont	0.008177056138947187	sub_nmf
1518	Cont	0.037965157228717954	sub_nmf
1519	Cont	0.006914131448152207	sub_nmf
1520	Cont	0.04772118990232058	sub_nmf
1521	Cont	0.037262371399113	sub_nmf
1522	Cont	0.046881634741434135	sub_nmf
1523	Cont	0.03964206584170616	sub_nmf
1524	Cont	0.026535229451834747	sub_nmf
1525	Cont	0.02212855550437152	sub_nmf
1526	Cont	0.07298863626366874	sub_nmf
1527	Cont	0.03426281837973648	sub_nmf
1528	Cont	0.03864059542244481	sub_nmf
1529	Cont	0.01203647723056469	sub_nmf
1530	Cont	0.003204762897726936	sub_nmf
1531	Cont	0.032322096919741854	sub_nmf
1532	Cont	0.023569600982218546	sub_nmf
1533	Cont	0.014350078946002648	sub_nmf
1534	Cont	0.03340773586801382	sub_nmf
1535	Cont	0.03240660132127866	sub_nmf
1536	Cont	0.06444628060875757	sub_nmf
1537	Cont	0.07883022120032653	sub_nmf
1538	Cont	0.00013354977126123219	sub_nmf
1539	Cont	0.023384372487629285	sub_nmf
1540	Cont	0.016801587092894713	sub_nmf
1541	Cont	0.015085985925820217	sub_nmf
1542	Cont	0.01743925898296524	sub_nmf
1543	Cont	0.022062748358967346	sub_nmf
1544	Cont	0.15227952808539663	sub_nmf
1545	Cont	0.1147921301485121	sub_nmf
1546	Cont	0.02974464767110017	sub_nmf
1547	Cont	0.005843859283295547	sub_nmf
1548	Cont	0.02545327097904665	sub_nmf
1549	Cont	0.05232943498688572	sub_nmf
1550	Cont	0.016696998870768382	sub_nmf
1551	Cont	0.013971182281093016	sub_nmf
1552	Cont	0.011368565763287755	sub_nmf
1553	Cont	0.059323629831008674	sub_nmf
1554	Cont	0.04254654576602458	sub_nmf
1555	Cont	0.006017584207496529	sub_nmf
1556	Cont	0.0441620197771062	sub_nmf
1557	Cont	0.06569089375527762	sub_nmf
1558	Cont	0.005983599309600384	sub_nmf
1559	Cont	0.02252443214107607	sub_nmf
1560	Cont	0.03408567498203137	sub_nmf
1561	Cont	0.05952073442394586	sub_nmf
1562	Cont	0.05245810931832003	sub_nmf
1563	Cont	0.09851976397897667	sub_nmf
1564	Cont	0.07607140146000124	sub_nmf
1565	Cont	0.07967067878259765	sub_nmf
1566	Cont	0.046983107122025004	sub_nmf
1567	Cont	0.06942374544228654	sub_nmf
1568	Cont	0.02332955234915889	sub_nmf
1569	Cont	0.03516991078534727	sub_nmf
1570	Cont	0.04989357067301022	sub_nmf
1571	Cont	0.07803899260538474	sub_nmf
1572	Cont	0.06542709039775454	sub_nmf
1573	Cont	0.059922665783875076	sub_nmf
1574	Cont	0.017048197739766763	sub_nmf
1575	Cont	0.02163366644599925	sub_nmf
1576	Cont	0.0316559196021323	sub_nmf
1577	Cont	0.00023496976638172028	sub_nmf
1578	Cont	0.032085571438610634	sub_nmf
1579	Cont	0.004308431110400306	sub_nmf
1580	Cont	0.025252523816350694	sub_nmf
1581	Cont	0.0681723513311948	sub_nmf
1582	Cont	0.06688733972361695	sub_nmf
1583	Cont	0.02712141166819618	sub_nmf
1584	Cont	0.03948779958507523	sub_nmf
1585	Cont	0.07099654438843067	sub_nmf
1586	Cont	0.054704563976795795	sub_nmf
1587	Cont	0.061340245067042776	sub_nmf
1588	Cont	0.009530543163956242	sub_nmf
1589	Cont	0.0486221862793638	sub_nmf
1590	Cont	0.024412946773468475	sub_nmf
1591	Cont	0.03874047385291629	sub_nmf
1592	Cont	0.014124387279683298	sub_nmf
1593	Cont	0.05063637935204188	sub_nmf
1594	Cont	0.03852773813772516	sub_nmf
1595	Cont	0.12404633506755121	sub_nmf
1596	Cont	0.04688431221150684	sub_nmf
1597	Cont	0.0016582470894719757	sub_nmf
1598	Cont	0.05462379624831332	sub_nmf
1599	Cont	0.01756901452534289	sub_nmf
1600	Cont	0.08411260032096284	sub_nmf
1601	Cont	0.12490903586357206	sub_nmf
1602	Cont	0.009358052807444285	sub_nmf
1603	Cont	0.04449892531575337	sub_nmf
1604	Cont	0.08151605450638309	sub_nmf
1605	Cont	0.16426743230294663	sub_nmf
1606	Cont	0.08494828390538126	sub_nmf
1607	Cont	0.002968290018114782	sub_nmf
1608	Cont	0.0026564163799951235	sub_nmf
1609	Cont	0.09962649188474541	sub_nmf
1610	Cont	0.07379167837511126	sub_nmf
1611	Cont	0.031084405030032167	sub_nmf
1612	Cont	0.06318461693428581	sub_nmf
1613	Cont	0.08896727353962726	sub_nmf
1614	Cont	0.08831855772020192	sub_nmf
1615	Cont	0.07982160825898782	sub_nmf
1616	Cont	0.24069769222423978	sub_nmf
1617	Cont	0.11935178105115539	sub_nmf
1618	Cont	0.10961298512936345	sub_nmf
1619	Cont	0.004851981476361567	sub_nmf
1620	Cont	0.07650634703375163	sub_nmf
1621	Cont	0.12745930268348538	sub_nmf
1622	Cont	0.057988252040122756	sub_nmf
1623	Cont	0.00396862908800524	sub_nmf
1624	Cont	0.20393418883805178	sub_nmf
1625	Cont	0.10879041440323474	sub_nmf
1626	Cont	0.0564094888519439	sub_nmf
1627	Cont	0.04009373125322631	sub_nmf
1628	Cont	0.0548438658619602	sub_nmf
1629	Cont	0.1705585897991137	sub_nmf
1630	Cont	0.06550750403928628	sub_nmf
1631	Cont	0.06800722676354684	sub_nmf
1632	Cont	0.18158274842747643	sub_nmf
1633	Cont	0.07408347186554044	sub_nmf
1634	Cont	0.07607393637745377	sub_nmf
1635	Cont	0.03229337110455797	sub_nmf
1636	Cont	0.11393403416721017	sub_nmf
1637	Cont	0.050077529673113214	sub_nmf
1638	Cont	0.0326958407773241	sub_nmf
1639	Cont	0.03455195628417817	sub_nmf
1640	Cont	0.04236736234730529	sub_nmf
1641	Cont	0.027517992998816736	sub_nmf
1642	Cont	0.018579646321802853	sub_nmf
1643	Cont	0.006543428841963517	sub_nmf
1644	Cont	0.006579818735199582	sub_nmf
1645	Cont	0.003459240325516426	sub_nmf
1646	Cont	0.011596402007135144	sub_nmf
1647	Cont	0.0020947076808069797	sub_nmf
1648	Cont	0.014171327616273188	sub_nmf
1649	Cont	0.03868924355996837	sub_nmf
1650	Cont	0.03736987982577535	sub_nmf
1651	Cont	0.019736093701600385	sub_nmf
1652	Cont	0.05022740482329174	sub_nmf
1653	Cont	0.02202933080228752	sub_nmf
1654	Cont	0.031556658914416176	sub_nmf
1655	Cont	0.006218814859212689	sub_nmf
1656	Cont	0.047765086333519356	sub_nmf
1657	Cont	0.13815380814984568	sub_nmf
1658	Cont	0.04558734321843646	sub_nmf
1659	Cont	0.060377844586176586	sub_nmf
1660	Cont	0.10516627103764778	sub_nmf
1661	Cont	0.1126401727829974	sub_nmf
1662	Cont	0.1619530476224314	sub_nmf
1663	Cont	0.06894243048931534	sub_nmf
1664	Cont	0.09457244152663218	sub_nmf
1665	Cont	0.10768763164696286	sub_nmf
1666	Cont	0.06410915133537146	sub_nmf
1667	Cont	0.17244848641251304	sub_nmf
1668	Cont	0.07762901321816064	sub_nmf
1669	Cont	0.06356282066161334	sub_nmf
1670	Cont	0.03592025600553413	sub_nmf
1671	Cont	0.03108839333905764	sub_nmf
1672	Cont	0.009364205009640598	sub_nmf
1673	Cont	0.01619067675053782	sub_nmf
1674	Cont	0.005899464809244925	sub_nmf
1675	Cont	0.024680574367305964	sub_nmf
1676	Cont	0.04052274064803499	sub_nmf
1677	Cont	0.1119983612930633	sub_nmf
1678	Cont	0.015263703884237634	sub_nmf
1679	Cont	0.11227106886733168	sub_nmf
1680	Cont	0.05108172016392822	sub_nmf
1681	Cont	0.09003416872686076	sub_nmf
1682	Cont	0.030663932375286976	sub_nmf
1683	Cont	0.0137398832970044	sub_nmf
1684	Cont	0.21248973665502616	sub_nmf
1685	Cont	0.0920217999931848	sub_nmf
1686	Cont	0.08059367937225105	sub_nmf
1687	Cont	0.04157746892684397	sub_nmf
1688	Cont	0.06843566755517315	sub_nmf
1689	Cont	0.10265844064398197	sub_nmf
1690	Cont	0.002530444219547649	sub_nmf
1691	Cont	0.05024669632501272	sub_nmf
1692	Cont	0.08417267011654257	sub_nmf
1693	Cont	0.0489112971963778	sub_nmf
1694	Cont	0.011960269179539776	sub_nmf
1695	Cont	0.025648732610539602	sub_nmf
1696	Cont	0.05915190119420456	sub_nmf
1697	Cont	0.06428471711828809	sub_nmf
1698	Cont	0.15686390939948688	sub_nmf
1699	Cont	0.04257003224980941	sub_nmf
1700	Cont	0.022674928327982933	sub_nmf
1701	Cont	0.04667319381962273	sub_nmf
1702	Cont	0.05151040220662884	sub_nmf
1703	Cont	0.03291121984608755	sub_nmf
1704	Cont	0.15179574651633365	sub_nmf
1705	Cont	0.09450328879891987	sub_nmf
1706	Cont	0.07317024920515776	sub_nmf
1707	Cont	0.02651851031222569	sub_nmf
1708	Cont	0.10606240200629727	sub_nmf
1709	Cont	0.0480665057861927	sub_nmf
1710	Cont	0.041887257465887055	sub_nmf
1711	Cont	0.01595090316240586	sub_nmf
1712	Cont	0.01046753972616651	sub_nmf
1713	Cont	0.12256382803900348	sub_nmf
1714	Cont	0.06360127721758384	sub_nmf
1715	Cont	0.063539007885062	sub_nmf
1716	Cont	0.08655923858194628	sub_nmf
1717	Cont	0.016704522089363478	sub_nmf
1718	Cont	0.12083685970186878	sub_nmf
1719	Cont	0.024453719365584645	sub_nmf
1720	Cont	0.0613599287553459	sub_nmf
1721	Cont	0.10026108939822459	sub_nmf
1722	Cont	0.12438500435810672	sub_nmf
1723	Cont	0.04672163066707464	sub_nmf
1724	Cont	0.07009690690959029	sub_nmf
1725	Cont	0.05025417763178925	sub_nmf
1726	Cont	0.006965665093527941	sub_nmf
1727	Cont	0.030466868737251566	sub_nmf
1728	Cont	0.012728588780804946	sub_nmf
1729	Cont	0.09601985121710381	sub_nmf
1730	Cont	0.08771764499248136	sub_nmf
1731	Cont	0.0033067956189388	sub_nmf
1732	Cont	0.21383201418004685	sub_nmf
1733	Cont	0.09643055554923452	sub_nmf
1734	Cont	0.08815510869547762	sub_nmf
1735	Cont	0.028114400442526305	sub_nmf
1736	Cont	0.04068613729068755	sub_nmf
1737	Cont	0.09957354917057014	sub_nmf
1738	Cont	0.038308277068986006	sub_nmf
1739	Cont	0.029018627317575967	sub_nmf
1740	Cont	0.06276108466491431	sub_nmf
1741	Cont	0.1407169520257521	sub_nmf
1742	Cont	0.05945774785706885	sub_nmf
1743	Cont	0.027893437650831746	sub_nmf
1744	Cont	0.0523802412461933	sub_nmf
1745	Cont	0.03255808459288973	sub_nmf
1746	Cont	0.13196056012790316	sub_nmf
1747	Cont	0.06002626900168519	sub_nmf
1748	Cont	0.015474242783644225	sub_nmf
1749	Cont	0.06357338454288916	sub_nmf
1750	Cont	0.057623332460911426	sub_nmf
1751	Cont	0.13437162077333994	sub_nmf
1752	Cont	0.0762923406135626	sub_nmf
1753	Cont	0.0929814457845158	sub_nmf
1754	Cont	0.003511496094983033	sub_nmf
1755	Cont	0.020724863840684175	sub_nmf
1756	Cont	0.09024782541108309	sub_nmf
1757	Cont	0.22326039266028752	sub_nmf
1758	Cont	0.10154347551594732	sub_nmf
1759	Cont	0.046622288582010674	sub_nmf
1760	Cont	0.07829665824368577	sub_nmf
1761	Cont	0.008829732390694208	sub_nmf
1762	Cont	0.059702869976028264	sub_nmf
1763	Cont	0.00961815861947802	sub_nmf
1764	Cont	0.057978037249213306	sub_nmf
1765	Cont	0.10204211841819821	sub_nmf
1766	Cont	0.06419715702245654	sub_nmf
1767	Cont	0.021475869642673364	sub_nmf
1768	Cont	0.07054267351297802	sub_nmf
1769	Cont	0.023309915263535486	sub_nmf
1770	Cont	0.06472326880888338	sub_nmf
1771	Cont	0.024615693702229914	sub_nmf
1772	Cont	0.04829972369239136	sub_nmf
1773	Cont	0.034155087232820805	sub_nmf
1774	Cont	0.05844596586468322	sub_nmf
1775	Cont	0.08891056546258817	sub_nmf
1776	Cont	0.061999043543985555	sub_nmf
1777	Cont	0.07927970819612268	sub_nmf
1778	Cont	0.0043101552446065	sub_nmf
1779	Cont	0.030568492399637773	sub_nmf
1780	Cont	0.28832307001189966	sub_nmf
1781	Cont	0.1289184434665077	sub_nmf
1782	Cont	0.10545687087734332	sub_nmf
1783	Cont	0.056140834640714954	sub_nmf
1784	Cont	0.06756777804255379	sub_nmf
1785	Cont	0.020992021020714367	sub_nmf
1786	Cont	0.08435338929769094	sub_nmf
1787	Cont	0.003555613751338326	sub_nmf
1788	Cont	0.03864562128117244	sub_nmf
1789	Cont	0.037578595476725665	sub_nmf
1790	Cont	0.015611702616927889	sub_nmf
1791	Cont	0.020189852567570596	sub_nmf
1792	Cont	0.15738428522565495	sub_nmf
1793	Cont	0.06196141986351982	sub_nmf
1794	Cont	0.08402945484708882	sub_nmf
1795	Cont	0.008151774114611146	sub_nmf
1796	Cont	0.17840847122161047	sub_nmf
1797	Cont	0.078906336492077	sub_nmf
1798	Cont	0.06474711542455126	sub_nmf
1799	Cont	0.03647862350805735	sub_nmf
1800	Cont	0.015735378516803317	sub_nmf
1801	Cont	0.0065777371301061725	sub_nmf
1802	Cont	0.0413270158177119	sub_nmf
1803	Cont	0.06272702658201358	sub_nmf
1804	Cont	0.08566614399789511	sub_nmf
1805	Cont	0.07449395123481374	sub_nmf
1806	Cont	0.1443305210535588	sub_nmf
1807	Cont	0.01860001737845717	sub_nmf
1808	Cont	0.061848741730615345	sub_nmf
1809	Cont	0.1627033724865826	sub_nmf
1810	Cont	0.10114301058019656	sub_nmf
1811	Cont	0.004714101332583561	sub_nmf
1812	Cont	0.04783443909283664	sub_nmf
1813	Cont	0.12462950322358929	sub_nmf
1814	Cont	0.048662602563663164	sub_nmf
1815	Cont	0.03920353611693095	sub_nmf
1816	Cont	0.06908907674027505	sub_nmf
1817	Cont	0.06243381579187746	sub_nmf
1818	Cont	0.03946892762394692	sub_nmf
1819	Cont	0.04455015991353992	sub_nmf
1820	Cont	0.08917636803556538	sub_nmf
1821	Cont	0.14168181341868297	sub_nmf
1822	Cont	0.008017109911519089	sub_nmf
1823	Cont	0.08147607145820303	sub_nmf
1824	Cont	0.03527615077845517	sub_nmf
1825	Cont	0.057156970470795515	sub_nmf
1826	Cont	0.12317777491472749	sub_nmf
1827	Cont	0.03858953688538221	sub_nmf
1828	Cont	0.05511072676271667	sub_nmf
1829	Cont	0.10553407714419377	sub_nmf
1830	Cont	0.0069574922776809624	sub_nmf
1831	Cont	0.058305763344610136	sub_nmf
1832	Cont	0.04479162334499463	sub_nmf
1833	Cont	0.037364896625664286	sub_nmf
1834	Cont	0.06057744348663169	sub_nmf
1835	Cont	0.026386753452004225	sub_nmf
1836	Cont	0.1185747860065368	sub_nmf
1837	Cont	0.06927484821073836	sub_nmf
1838	Cont	0.06559426900377031	sub_nmf
1839	Cont	0.025510439945593037	sub_nmf
1840	Cont	0.06920650134764053	sub_nmf
1841	Cont	0.06595692580594044	sub_nmf
1842	Cont	0.08185180705566453	sub_nmf
1843	Cont	0.06598672900271771	sub_nmf
1844	Cont	0.07807759211180273	sub_nmf
1845	Cont	0.08574137515755952	sub_nmf
1846	Cont	0.17927003170618927	sub_nmf
1847	Cont	0.020196144623135095	sub_nmf
1848	Cont	0.15314703058113707	sub_nmf
1849	Cont	0.09552865681305361	sub_nmf
1850	Cont	0.08994310814236049	sub_nmf
1851	Cont	0.047218579539940186	sub_nmf
1852	Cont	0.0356322679231784	sub_nmf
1853	Cont	0.06924012257696346	sub_nmf
1854	Cont	0.013750541539793645	sub_nmf
1855	Cont	0.027370376212399804	sub_nmf
1856	Cont	0.07565875948803896	sub_nmf
1857	Cont	0.2396756705406527	sub_nmf
1858	Cont	0.11258629212684257	sub_nmf
1859	Cont	0.07152686325642024	sub_nmf
1860	Cont	0.08567541393694818	sub_nmf
1861	Cont	0.0004404967506010073	sub_nmf
1862	Cont	0.09900577619677708	sub_nmf
1863	Cont	0.01998458596200927	sub_nmf
1864	Cont	0.15269345634220055	sub_nmf
1865	Cont	0.061657000099465405	sub_nmf
1866	Cont	0.057673143391569155	sub_nmf
1867	Cont	0.03587334995575825	sub_nmf
1868	Cont	0.058168827143061125	sub_nmf
1869	Cont	0.06531562047625616	sub_nmf
1870	Cont	0.15766453024321647	sub_nmf
1871	Cont	0.04346387692922192	sub_nmf
1872	Cont	0.0966190306922271	sub_nmf
1873	Cont	0.1737859830069	sub_nmf
1874	Cont	0.035037129177670615	sub_nmf
1875	Cont	0.05924838850931245	sub_nmf
1876	Cont	0.10348596517539718	sub_nmf
1877	Cont	0.05057179009452445	sub_nmf
1878	Cont	0.023167627728202134	sub_nmf
1879	Cont	0.03309680843392826	sub_nmf
1880	Cont	0.040271579514284415	sub_nmf
1881	Cont	0.05615144738405726	sub_nmf
1882	Cont	0.1512820846368653	sub_nmf
1883	Cont	0.06902513060424116	sub_nmf
1884	Cont	0.07080495321416398	sub_nmf
1885	Cont	0.07845968088512452	sub_nmf
1886	Cont	0.1518164427872989	sub_nmf
1887	Cont	0.003921188829504808	sub_nmf
1888	Cont	0.03651381574307156	sub_nmf
1889	Cont	0.03401216706055478	sub_nmf
1890	Cont	0.00948392538627733	sub_nmf
1891	Cont	0.013236312071676911	sub_nmf
1892	Cont	0.057945616973753604	sub_nmf
1893	Cont	0.11297962342420748	sub_nmf
1894	Cont	0.07672929188539132	sub_nmf
1895	Cont	0.11854772518132235	sub_nmf
1896	Cont	0.08306109564490116	sub_nmf
1897	Cont	0.06002284172624647	sub_nmf
1898	Cont	0.05797724884546386	sub_nmf
1899	Cont	0.04761038384614327	sub_nmf
1900	Cont	0.001450449323980497	sub_nmf
1901	Cont	0.0661350323506512	sub_nmf
1902	Cont	0.05032615308854352	sub_nmf
1903	Cont	0.022883645887540254	sub_nmf
1904	Cont	0.043582921246591876	sub_nmf
1905	Cont	0.1318588543505522	sub_nmf
1906	Cont	0.050255491942250985	sub_nmf
1907	Cont	0.05161634615319436	sub_nmf
1908	Cont	0.0013980049634928003	sub_nmf
1909	Cont	0.10838704221306787	sub_nmf
1910	Cont	0.044996864209865865	sub_nmf
1911	Cont	0.08333777180537703	sub_nmf
1912	Cont	0.048120571407663695	sub_nmf
1913	Cont	0.0907553162562525	sub_nmf
1914	Cont	0.03413476653566763	sub_nmf
1915	Cont	0.013925909737936443	sub_nmf
1916	Cont	0.0024453554929136857	sub_nmf
1917	Cont	0.1068719157447016	sub_nmf
1918	Cont	0.004396123472012846	sub_nmf
1919	Cont	0.1336349923192884	sub_nmf
1920	Cont	0.079592960859674	sub_nmf
1921	Cont	0.02435951294560979	sub_nmf
1922	Cont	0.06856620610144112	sub_nmf
1923	Cont	0.04236680261210154	sub_nmf
1924	Cont	0.05999914695321744	sub_nmf
1925	Cont	0.007589085007799271	sub_nmf
1926	Cont	0.027422367911530517	sub_nmf
1927	Cont	0.029320662725093226	sub_nmf
1928	Cont	0.08847767994257157	sub_nmf
1929	Cont	0.19468257930114957	sub_nmf
1930	Cont	0.04735214928921017	sub_nmf
1931	Cont	0.08037824000105105	sub_nmf
1932	Cont	0.06140845230872001	sub_nmf
1933	Cont	0.1963565438901987	sub_nmf
1934	Cont	0.08781524521866836	sub_nmf
1935	Cont	0.06485227217903004	sub_nmf
1936	Cont	0.05388121332393052	sub_nmf
1937	Cont	0.09685305586147468	sub_nmf
1938	Cont	0.12340218587677336	sub_nmf
1939	Cont	0.03446386928377413	sub_nmf
1940	Cont	0.09522390323494218	sub_nmf
1941	Cont	0.06615109584801206	sub_nmf
1942	Cont	0.005294148044931146	sub_nmf
1943	Cont	0.02556858326221704	sub_nmf
1944	Cont	0.06475793914365266	sub_nmf
1945	Cont	0.0404721644597582	sub_nmf
1946	Cont	0.02830500201558209	sub_nmf
1947	Cont	0.06317508522872609	sub_nmf
1948	Cont	0.03586293815107903	sub_nmf
1949	Cont	0.10467878635557866	sub_nmf
1950	Cont	0.04527775705605899	sub_nmf
1951	Cont	0.03267796833163283	sub_nmf
1952	Cont	0.08603983653962013	sub_nmf
1953	Cont	0.10177795792926879	sub_nmf
1954	Cont	0.1689580523402456	sub_nmf
1955	Cont	0.0229153448487178	sub_nmf
1956	Cont	0.21824934145287458	sub_nmf
1957	Cont	0.09555856944546175	sub_nmf
1958	Cont	0.0886824436260475	sub_nmf
1959	Cont	0.03396754340295233	sub_nmf
1960	Cont	0.03270942447719077	sub_nmf
1961	Cont	0.0959554070645999	sub_nmf
1962	Cont	0.060469543973610124	sub_nmf
1963	Cont	0.006358964050745622	sub_nmf
1964	Cont	0.012261305694728275	sub_nmf
1965	Cont	0.023240406203539017	sub_nmf
1966	Cont	0.04683161993268165	sub_nmf
1967	Cont	0.014155757486873952	sub_nmf
1968	Cont	0.03800045870846299	sub_nmf
1969	Cont	0.004653836347334331	sub_nmf
1970	Cont	0.022402290937940033	sub_nmf
1971	Cont	0.012447658159342508	sub_nmf
1972	Cont	0.0342240017714332	sub_nmf
1973	Cont	0.1116165466505667	sub_nmf
1974	Cont	0.03215873900063697	sub_nmf
1975	Cont	0.059983877088059405	sub_nmf
1976	Cont	0.07313608686766565	sub_nmf
1977	Cont	0.14701321952590346	sub_nmf
1978	Cont	0.045422882350112576	sub_nmf
1979	Cont	0.04083412556694328	sub_nmf
1980	Cont	0.2546433525919888	sub_nmf
1981	Cont	0.10474964082320548	sub_nmf
1982	Cont	0.08853270694366115	sub_nmf
1983	Cont	0.06696787349796189	sub_nmf
1984	Cont	0.08403933519053072	sub_nmf
1985	Cont	0.13817945919251787	sub_nmf
1986	Cont	0.055823202305237796	sub_nmf
1987	Cont	0.003190665318589875	sub_nmf
1988	Cont	0.006469156895382717	sub_nmf
1989	Cont	0.0027529155751081186	sub_nmf
1990	Cont	0.02843088582302093	sub_nmf
1991	Cont	0.04008205888523083	sub_nmf
1992	Cont	0.15340318494467498	sub_nmf
1993	Cont	0.06557915406553505	sub_nmf
1994	Cont	0.05035297349045304	sub_nmf
1995	Cont	0.04093002015591872	sub_nmf
1996	Cont	0.08811644563841804	sub_nmf
1997	Cont	0.09150223466291539	sub_nmf
1998	Cont	0.005177357585936362	sub_nmf
[truncated: 80,401 more rows]
